# Supplementary material for: Personalized prediction of disease activity in patients with rheumatoid arthritis using an adaptive deep neural network
Source: PLoS One. 2021 Jun 29;16(6):e0252289. doi: 10.1371/journal.pone.0252289 (PMC8241074; doi:10.1371/journal.pone.0252289)
Supplement: S1 Rawdata — (CSV) [file pone.0252289.s004.csv]

	patient_id	euroqol_score	n_painfull_joints	n_swollen_joints	weight_kg	bsr	pain_level_today_radai	activity_of_rheumatic_disease_today_radai	smoker	haq_score	morning_stiffness_duration_radai	sf12_pcsus_score	crp	mda_score	das28bsr_score
0	1		12.0	14.0	77.0	72.0	10.0	9.0	I_AM_CURRENTLY_SMOKING	1.125	ALL_DAY	36.4407		0.0	6.6
1	1	77.9147	2.0	6.0		12.0	10.0	10.0	I_AM_CURRENTLY_SMOKING	0.875	LESS_THAN_30_MINUTES	36.7647	11.0	0.0	3.6
2	1		0.0	0.0		15.0	1.0	3.0		0.125	LESS_THAN_30_MINUTES		6.0	3.0	2.2
3	1		0.0	8.0		10.0							6.0	1.0	2.8
4	1	100.0	0.0	2.0		24.0	9.0	8.0	I_AM_CURRENTLY_SMOKING	0.0	30_MINUTES_TO_1_HOUR	40.077	6.0	2.0	3.0
5	1	71.321	3.0	10.0		24.0	7.0	7.0	I_AM_CURRENTLY_SMOKING	0.0	30_MINUTES_TO_1_HOUR	49.051	8.3	1.0	4.6
6	1		0.0	2.0		32.0							34.0	1.0	3.2
7	1		7.0	8.0		26.0	10.0	10.0	I_AM_A_FORMER_SMOKER_FOR_MORE_THAN_A_YEAR	0.5	ALL_DAY	49.9426	9.0	1.0	5.1
8	2		13.0	7.0		65.0	3.0	4.0	I_AM_CURRENTLY_SMOKING	0.875	30_MINUTES_TO_1_HOUR	36.0355		0.0	6.3
9	2		2.0	9.0		40.0	1.0	2.0			LESS_THAN_30_MINUTES			0.0	4.7
10	2		15.0	8.0		64.0								0.0	6.5
11	2		2.0	3.0	80.0	22.0	1.0	1.0		0.625	NO	45.6189		0.0	3.9
12	2		0.0	0.0		30.0	1.0	1.0		0.625	30_MINUTES_TO_1_HOUR			2.0	2.7
13	2		1.0	2.0		27.0	2.0	1.0		0.5	NO			2.0	3.7
14	2		1.0	4.0		22.0	1.0	1.0		0.75	30_MINUTES_TO_1_HOUR			1.0	3.7
15	2		2.0	0.0	84.0	20.0	0.0	1.0		0.625	LESS_THAN_30_MINUTES	47.0499		1.0	3.3
16	2		1.0	4.0		20.0	1.0	1.0		0.875	LESS_THAN_30_MINUTES			1.0	3.6
17	2		0.0	2.0		24.0	1.0	2.0		0.75	LESS_THAN_30_MINUTES			1.0	3.0
18	2		1.0	0.0		20.0	2.0	2.0		0.625	NO			2.0	3.0
19	2		0.0	0.0		22.0	0.0	1.0		0.5	LESS_THAN_30_MINUTES			3.0	2.5
20	2		1.0	2.0		21.0	0.0	1.0		0.625	LESS_THAN_30_MINUTES			1.0	3.5
21	2		2.0	2.0		24.0	2.0	1.0		0.75	LESS_THAN_30_MINUTES			0.0	3.8
22	2		1.0	1.0	80.0	22.0	0.0	2.0		0.75	LESS_THAN_30_MINUTES	43.2486		2.0	3.4
23	2		5.0	4.0			0.0	2.0			NO			0.0
24	2		7.0	10.0		20.0	1.0	2.0			NO			0.0	5.0
25	2		8.0	9.0		28.0	1.0	1.0			NO			0.0	5.3
26	2		3.0	5.0	79.0	23.0	0.0	2.0		0.625	NO	44.0348		0.0	4.3
27	2		2.0	3.0	81.0	29.0	0.0	2.0		0.375	LESS_THAN_30_MINUTES	46.9395		1.0	4.1
28	2		0.0	0.0	80.0	28.0	0.0	1.0		0.75	NO	43.2486		2.0	2.7
29	2	68.6858	0.0	0.0	83.0	18.0	0.0	2.0	I_AM_CURRENTLY_SMOKING	0.625	NO	48.3098	18.0	2.0	2.3
30	2	77.9147	0.0	0.0	83.0	39.0	0.0	1.0	I_AM_CURRENTLY_SMOKING	0.75	NO		37.0	2.0	2.9
31	2	100.0	0.0	2.0	79.0	37.0	0.0	1.0		0.75	NO		24.0	1.0	3.3
32	2	100.0	0.0	0.0	78.0	28.0	0.0	0.0	I_AM_CURRENTLY_SMOKING	0.5	NO	46.9395	22.0	3.0	2.7
33	2	100.0	0.0	0.0	72.0	20.0	0.0	0.0		0.75	NO		28.0	2.0	2.4
34	2	68.6858	0.0	0.0	72.0	17.0	0.0	0.0	I_AM_CURRENTLY_SMOKING	0.875	NO	40.2949	34.0	2.0	2.3
35	2	100.0	0.0	0.0	65.0	2.0	0.0	0.0		0.625	NO		0.0	2.0	0.7
36	2	77.9147	0.0	0.0	55.0	14.0	2.0	3.0	I_AM_CURRENTLY_SMOKING	0.75	NO	43.1382	1.0	2.0	2.2
37	3		26.0	17.0	82.0	40.0	8.0	8.0		2.0	24_HOURS	26.6269		0.0	7.3
38	3		2.0	0.0		15.0	1.0	1.0			NO			1.0	3.1
39	3		0.0	0.0		7.0	1.0	2.0			NO			2.0	1.6
40	3		0.0	0.0		7.0	1.0	1.0			NO			2.0	1.6
41	3		0.0	0.0		6.0	1.0	1.0			NO			2.0	1.5
42	3		0.0	0.0		6.0	1.0	1.0			NO			2.0	1.5
43	3		0.0	0.0		6.0	1.0	1.0			NO			2.0	1.5
44	3		0.0	0.0		4.0	1.0	1.0			NO			2.0	1.2
45	3		0.0	0.0	80.0		1.0	1.0		0.0	NO	55.2583		3.0
46	3		0.0	0.0			1.0	2.0			NO			2.0
47	3		0.0	0.0		30.0	0.0	0.0			NO			2.0	2.7
48	3		0.0	0.0		20.0	1.0	1.0			NO			2.0	2.4
49	3		0.0	0.0			2.0	1.0			NO			2.0
50	3		0.0	0.0			1.0	1.0			NO			2.0
51	3		0.0	0.0			1.0	1.0			NO			2.0
52	3		0.0	0.0			1.0	1.0			NO			2.0
53	3		0.0	0.0			1.0	1.0			NO			2.0
54	3		0.0	0.0		4.0	0.0	1.0			NO			2.0	1.2
55	3		0.0	0.0	80.0	7.0	0.0	0.0		0.0	NO	55.2583		3.0	1.6
56	3		0.0	0.0		5.0	1.0	1.0			NO			2.0	1.4
57	3		1.0	0.0		6.0	1.0	1.0			NO			2.0	2.1
58	3		0.0	0.0		10.0	0.0	0.0			NO			2.0	1.9
59	3		0.0	0.0		4.0	0.0	0.0			NO			2.0	1.2
60	3		1.0	0.0		4.0	1.0	1.0			NO			2.0	1.8
61	3		0.0	0.0	80.0	4.0	0.0	0.0		0.0	NO	55.9128		3.0	1.2
62	3		0.0	0.0		5.0	0.0	0.0		0.0	NO	54.8358		3.0	1.4
63	3		0.0	0.0	83.0	7.0	0.0	1.0		0.0	NO	52.1115		3.0	1.6
64	3	100.0	0.0	0.0	80.0	3.0	0.0	0.0	I_HAVE_NEVER_SMOKED	0.0	NO	55.501000000000005	4.0	3.0	1.0
65	3	77.9147	4.0	0.0	82.0	10.0	6.0	6.0	I_HAVE_NEVER_SMOKED	0.75	12_HOURS	53.1306	12.0	1.0	3.1
66	3	100.0	0.0	0.0	82.0	3.0	0.0	0.0	I_HAVE_NEVER_SMOKED	0.0	NO	53.1306	1.0	5.0	1.0
67	3		1.0	0.0	74.0	6.0							1.0	2.0	2.1
68	3	77.9147					0.0	0.0	I_HAVE_NEVER_SMOKED	0.0	NO	50.0975		1.0
69	3	68.6858	0.0	0.0	76.0	2.0	0.0	0.0	I_HAVE_NEVER_SMOKED	0.25	NO	32.5459	1.0	3.0	0.7
70	3	77.9147	0.0	0.0	79.0	18.0	3.0	3.0	I_HAVE_NEVER_SMOKED	0.0	NO	53.5531	16.0	3.0	2.3
71	3	77.9147	0.0	0.0	79.0	2.0	0.0	0.0	I_HAVE_NEVER_SMOKED	0.0	NO	47.0162	2.0	3.0	0.7
72	3	77.9147	0.0	0.0	81.0	3.0	0.0	0.0	I_HAVE_NEVER_SMOKED	0.0	NO	50.4169	1.0	3.0	1.0
73	3	77.9147	1.0	0.0	81.0	8.0	0.0	0.0	I_HAVE_NEVER_SMOKED	0.0	NO	53.1306	3.0	3.0	2.3
74	3	100.0	0.0	0.0	79.0	5.0	0.0	0.0	I_HAVE_NEVER_SMOKED	0.0	NO	53.7957	1.0	3.0	1.4
75	3	77.9147	0.0	0.0	81.0	10.0	0.0	0.0	I_HAVE_NEVER_SMOKED	0.0	NO	46.5389	7.0	3.0	1.9
76	4		17.0	12.0	50.0	20.0	6.0	6.0		0.125	12_HOURS			1.0	6.0
77	4		0.0	12.0		40.0	5.0	5.0			12_HOURS			1.0	4.0
78	4		1.0	7.0		40.0		5.0			12_HOURS			1.0	4.4
79	4		0.0	5.0		40.0	5.0	3.0			NO			1.0	3.6
80	4		0.0	8.0		30.0	0.0	5.0			NO			1.0	3.6
81	4		0.0	10.0			4.0	5.0			24_HOURS			1.0
82	4		0.0	5.0		26.0	6.0	5.0			NO			1.0	3.3
83	4		5.0	5.0			4.0	4.0			12_HOURS			0.0
84	4		0.0	9.0		27.0	5.0	6.0			24_HOURS			1.0	3.6
85	4		0.0	7.0		30.0	3.0	5.0			30_MINUTES_TO_1_HOUR			1.0	3.5
86	4		12.0	14.0		39.0	4.0	4.0			12_HOURS			0.0	6.2
87	4		10.0	11.0	50.0	20.0	1.0	2.0		0.0	LESS_THAN_30_MINUTES	43.1382		1.0	5.3
88	4		5.0	6.0		14.0	0.0	0.0			NO			0.0	4.2
89	4		2.0	6.0	51.0	16.0	0.0	0.0		0.125	NO			1.0	3.9
90	4		0.0	3.0		16.0	0.0	0.0			NO			1.0	2.8
91	4		4.0	7.0	51.0	23.0	1.0	1.0		0.375	NO			1.0	4.5
92	4		2.0	2.0	50.0	30.0	0.0	0.0		0.125	NO			1.0	4.0
93	4	100.0	2.0	0.0	51.0	30.0	0.0	0.0	I_HAVE_NEVER_SMOKED	0.125	NO		4.0	2.0	3.6
94	4	77.9147	10.0	10.0	49.0	38.0	0.0	3.0		0.125	NO		7.0	1.0	5.8
95	4	100.0	2.0	3.0	49.0	14.0	0.0	0.0	I_HAVE_NEVER_SMOKED	0.25	NO		1.0	1.0	3.5
96	4		0.0	0.0	49.0	13.0	1.0	2.0	I_HAVE_NEVER_SMOKED	1.25	NO		6.0	2.0	2.1
97	4		3.0	1.0	49.0	6.0	0.0	0.0	I_HAVE_NEVER_SMOKED		NO		1.0	1.0	2.9
98	5		14.0	14.0	74.0	32.0	4.0	3.0		2.25	NO			0.0	6.2
99	5		5.0	5.0		30.0	7.0	6.0			LESS_THAN_30_MINUTES			0.0	4.8
100	5		16.0	12.0		25.0	10.0	10.0			LESS_THAN_30_MINUTES			0.0	6.1
101	5		2.0	0.0		17.0	2.0	3.0			LESS_THAN_30_MINUTES			1.0	3.2
102	5		0.0	0.0	80.0	13.0	0.0	1.0		2.375	LESS_THAN_30_MINUTES	23.7888		2.0	2.1
103	5		0.0	0.0		10.0	0.0	0.0			NO			2.0	1.9
104	5	32.7629	5.0	3.0	78.0	8.0	6.0	5.0	I_HAVE_NEVER_SMOKED	2.375	LESS_THAN_30_MINUTES	20.2725	3.0	0.0	3.6
105	5	68.6858	2.0	0.0		13.0	3.0	3.0	I_HAVE_NEVER_SMOKED		LESS_THAN_30_MINUTES	26.7155	8.0	1.0	3.0
106	5	39.8357	1.0	0.0	84.0	11.0	2.0	3.0	I_HAVE_NEVER_SMOKED	2.375	NO	22.0816	3.0	2.0	2.6
107	5	56.9587	0.0	0.0	78.0	7.0	2.0	2.0	I_HAVE_NEVER_SMOKED	2.625	NO		4.0	2.0	1.6
108	5	28.1086	1.0	0.0	84.0	10.0	4.0	4.0	I_HAVE_NEVER_SMOKED	2.5	NO		2.0	2.0	2.5
109	5	24.2414	0.0	0.0	80.0	8.0	3.0	3.0	I_HAVE_NEVER_SMOKED	2.75	NO	21.8999	20.0	2.0	1.7
110	5	59.7764	2.0	0.0	80.0	8.0	3.0	2.0	I_HAVE_NEVER_SMOKED	2.625	NO	25.1318	3.0	1.0	2.6
111	5	32.7629	1.0	0.0	80.0	7.0	3.0	0.0	I_HAVE_NEVER_SMOKED	2.5	NO	33.332	5.0	2.0	2.2
112	5	59.7764	0.0	0.0	79.0	8.0	3.0	0.0	I_HAVE_NEVER_SMOKED	2.625	NO	31.0761	4.0	2.0	1.7
113	6		4.0	4.0	79.0	44.0	6.0	5.0		1.0	12_HOURS	32.3953		0.0	4.8
114	6		0.0	0.0		16.0	0.0	0.0			NO			2.0	2.3
115	6		1.0	0.0	75.0	9.0	0.0	0.0		0.0	LESS_THAN_30_MINUTES			3.0	2.4
116	6	77.9147	0.0	0.0	79.0		1.0	1.0	I_AM_A_FORMER_SMOKER_FOR_MORE_THAN_A_YEAR	0.125	NO	58.1198		3.0
117	6	78.3025	0.0	0.0	76.0	14.0	0.0	0.0	I_AM_A_FORMER_SMOKER_FOR_MORE_THAN_A_YEAR	0.0	NO	53.6997	1.0	3.0	2.2
118	7		14.0	12.0	71.0	81.0	7.0	5.0	I_AM_CURRENTLY_SMOKING	1.125	30_MINUTES_TO_1_HOUR	31.7265		0.0	6.8
119	8		3.0	0.0	58.0	7.0	5.0	5.0		0.25	30_MINUTES_TO_1_HOUR	21.5972		2.0	2.7
120	8		0.0	0.0		5.0	3.0	5.0			NO			2.0	1.4
121	8		0.0	1.0	59.0	6.0	6.0	5.0		0.375	NO	29.913		3.0	1.8
122	8	66.3701	0.0	0.0	59.0	8.0	5.0	5.0	I_AM_A_FORMER_SMOKER_FOR_MORE_THAN_A_YEAR	0.375	LESS_THAN_30_MINUTES	32.7809	3.0	3.0	1.7
123	8	69.0052	0.0	0.0		5.0	6.0	6.0	I_AM_A_FORMER_SMOKER_FOR_MORE_THAN_A_YEAR	0.75	30_MINUTES_TO_1_HOUR		2.0	2.0	1.4
124	8	69.0052	0.0	0.0	55.0	8.0	5.0	5.0	I_AM_CURRENTLY_SMOKING	0.125	NO	34.5876	4.0	3.0	1.7
125	8	69.0052	1.0		56.0	6.0	4.0	4.0		0.0	NO		6.0	2.0
126	8	69.0052	4.0	1.0	53.0	5.0	7.0	7.0	I_AM_CURRENTLY_SMOKING	0.625	ALL_DAY	31.3538	1.0	1.0	1.4
127	8	69.0052	4.0	0.0	55.0	6.0	8.0	8.0		0.125	NO		1.0	2.0	1.5
128	8	69.0052	6.0	0.0	53.0	4.0	5.0	5.0		0.0	LESS_THAN_30_MINUTES		1.0	2.0	1.2
129	8	69.0052	7.0	0.0	52.0	23.0	7.0	7.0	I_AM_CURRENTLY_SMOKING	0.125	LESS_THAN_30_MINUTES	32.52	8.0	2.0	2.5
130	8	69.0052	5.0	0.0	53.0	2.0	5.0	5.0		0.0	NO		1.0	2.0	0.7
131	8	69.0052	4.0	0.0	51.0	14.0	5.0	5.0	I_AM_CURRENTLY_SMOKING	0.125	LESS_THAN_30_MINUTES		4.0	2.0	2.2
132	8	69.0052	5.0	0.0	57.0	8.0	6.0	6.0	I_AM_A_FORMER_SMOKER_FOR_MORE_THAN_A_YEAR	0.0	LESS_THAN_30_MINUTES	35.0267	1.0	2.0	1.7
133	8	66.1875	2.0	0.0	55.0	6.0	5.0	6.0	I_AM_A_FORMER_SMOKER_FOR_MORE_THAN_A_YEAR	0.25	NO	26.6682	0.3	2.0	1.5
134	8	69.0052	4.0	0.0	60.0	9.0	7.0	7.0	I_AM_A_FORMER_SMOKER_FOR_MORE_THAN_A_YEAR	0.125	NO		1.0	2.0	1.8
135	8	77.9147	3.0	0.0	59.0	5.0	7.0	7.0	I_AM_A_FORMER_SMOKER_FOR_MORE_THAN_A_YEAR	0.5	LESS_THAN_30_MINUTES	29.971999999999998	1.0	2.0	1.4
136	8		3.0	0.0	60.0	13.0							11.0	1.0	2.1
137	8	69.0052	3.0	0.0	59.0	15.0	5.0	8.0	I_AM_A_FORMER_SMOKER_FOR_MORE_THAN_A_YEAR	0.5	30_MINUTES_TO_1_HOUR	25.7096	7.0	2.0	2.2
138	11		5.0	3.0	78.0	12.0	8.0	7.0		1.75	NO	28.5495		0.0	3.9
139	11		5.0	3.0		9.0	7.0	7.0			NO			0.0	3.7
140	11		4.0	1.0		8.0	4.0	5.0			NO			1.0	3.2
141	11		4.0	1.0		7.0	5.0	6.0			NO			1.0	3.1
142	11		5.0	0.0		6.0	5.0	5.0			NO			1.0	2.9
143	11		4.0	0.0		8.0	3.0	4.0			NO			1.0	2.9
144	11		5.0	0.0		11.0	5.0	6.0			NO			1.0	3.3
145	11		5.0	1.0		6.0	4.0	4.0			NO			1.0	3.2
146	11		5.0	2.0		5.0	7.0	6.0			NO			0.0	3.2
147	11		1.0	0.0	80.0	2.0	2.0	3.0		1.25	NO			2.0	1.3
148	11		2.0	0.0		4.0	3.0	4.0			NO			1.0	2.1
149	11		15.0	5.0		2.0	7.0	7.0			NO			0.0	3.7
150	11		5.0	2.0	80.0	1.0	4.0	5.0		1.0	NO	36.7882		0.0	1.9
151	11		3.0	1.0		2.0	6.0	5.0			NO			1.0	2.0
152	11		3.0	4.0		1.0	5.0	6.0		1.125	NO	43.9482		0.0	1.8
153	11		3.0	1.0		1.0	5.0	5.0			NO			1.0	1.5
154	11		4.0	0.0		2.0	3.0	3.0		1.125	NO	29.4115		1.0	1.9
155	11	71.321	4.0	0.0	85.0	2.0	6.0	7.0	I_AM_A_FORMER_SMOKER_FOR_MORE_THAN_A_YEAR	0.75	NO	30.6563	3.0	1.0	1.9
156	12		2.0	4.0	80.0	72.0	2.0	1.0		0.5	NO	42.8698		1.0	4.9
157	12		0.0	3.0	80.0	22.0	0.0	1.0		0.125	NO			2.0	3.0
158	12		0.0	4.0	75.0	32.0	2.0	1.0		0.375	NO	40.5404		2.0	3.4
159	12						3.0	3.0		0.25	NO	38.7714		1.0
160	12		0.0	2.0	75.0	35.0	1.0	1.0		0.375	NO	43.8537		2.0	3.3
161	12		0.0	5.0		54.0	1.0	1.0			NO			1.0	3.9
162	12		0.0	2.0		32.0	2.0	1.0			NO			1.0	3.2
163	12		0.0	2.0	75.0	38.0	2.0	1.0		0.5	NO	33.4069		2.0	3.3
164	12		0.0	2.0	74.0	37.0	0.0	1.0		0.25	NO	45.766999999999996		2.0	3.3
165	12	66.3701	0.0	5.0	70.0	58.0	3.0	4.0	I_HAVE_NEVER_SMOKED	1.0	LESS_THAN_30_MINUTES	32.2909	1.0	1.0	3.9
166	12	59.7764	0.0	3.0	75.0	32.0	1.0	2.0	I_HAVE_NEVER_SMOKED	0.625	LESS_THAN_30_MINUTES	40.6671	1.0	1.0	3.3
167	12	30.5955					3.0	2.0	I_AM_A_FORMER_SMOKER_FOR_MORE_THAN_A_YEAR	0.125	NO			1.0
168	14		16.0	6.0	36.0	25.0	2.0	4.0		1.75	ALL_DAY	28.1		0.0	5.8
169	14		5.0	5.0		20.0	1.0	1.0			NO			0.0	4.5
170	14			8.0	38.0	14.0	0.0	1.0		1.75	NO	24.1203		0.0
171	14	63.5524	9.0	6.0	38.0	23.0	1.0	1.0	I_HAVE_NEVER_SMOKED	1.625	NO	31.9299	17.0	0.0	5.1
172	14		4.0	10.0	38.0	28.0							15.0	0.0	4.8
173	14	63.5524					1.0	1.0	I_HAVE_NEVER_SMOKED	1.875	NO	25.396		0.0
174	14	48.0493					1.0	1.0	I_HAVE_NEVER_SMOKED	2.25	ALL_DAY	25.5593		0.0
175	15		9.0	7.0	61.0	91.0	7.0	8.0		1.75		23.5352		0.0	6.2
176	15		2.0	0.0		16.0	2.0	2.0			LESS_THAN_30_MINUTES			1.0	3.1
177	15		1.0	1.0		14.0	1.0	1.0			NO			2.0	3.1
178	15		1.0	0.0		16.0	0.0	1.0			NO			2.0	2.9
179	15		1.0	1.0		23.0	1.0	1.0			NO			2.0	3.4
180	15		1.0	1.0	70.0	15.0	2.0	2.0		0.375	NO			3.0	3.1
181	15	59.7764	2.0	1.0	62.0	17.0	3.0	3.0	I_HAVE_NEVER_SMOKED	0.0	NO	33.0028	2.0	2.0	3.5
182	15	17.3055	1.0	2.0		8.0	5.0	5.0		1.375	LESS_THAN_30_MINUTES		2.0	1.0	2.8
183	15		3.0	6.0									2.0	0.0
184	17		6.0	10.0		42.0	7.0	8.0		1.143	LESS_THAN_30_MINUTES			0.0	5.4
185	17		2.0	3.0		30.0	4.0	6.0		1.0	12_HOURS			0.0	4.1
186	17		1.0	4.0			2.0	2.0			NO			1.0
187	17		5.0	5.0	66.0	41.0	2.0	1.0	I_AM_CURRENTLY_SMOKING	0.375	NO			1.0	5.0
188	17		1.0	10.0	69.0	90.0	3.0	5.0		0.375	NO	38.4356		2.0	5.1
189	17		0.0	3.0		40.0	1.0	1.0		0.0	NO	54.7289		2.0	3.5
190	17		0.0	5.0	73.0	22.0	1.0	1.0		0.125	NO	53.7957		2.0	3.2
191	17		0.0	4.0	74.0	26.0	1.0	1.0		0.0	NO	54.9094		2.0	3.2
192	17		4.0	5.0	73.0	60.0	1.0	3.0		0.25	NO			1.0	5.1
193	17		0.0	4.0	73.0	48.0	2.0	3.0		0.125	NO	51.2184		2.0	3.7
194	17		2.0	2.0	72.0	56.0	2.0	1.0		0.375	NO	46.3238		1.0	4.5
195	17		1.0	3.0		64.0	2.0	2.0			NO			1.0	4.4
196	17		2.0	2.0		34.0	0.0	1.0			NO			0.0	4.1
197	17		0.0	3.0		40.0	1.0	2.0			NO			1.0	3.5
198	17		0.0	3.0		23.0	1.0	2.0		0.25	NO	51.5026		2.0	3.1
199	17		0.0	2.0	75.0	32.0	2.0	1.0			NO	51.5026		1.0	3.2
200	17		2.0	0.0		28.0	2.0	1.0			NO			1.0	3.5
201	17		0.0	3.0		28.0	1.0	1.0			NO			1.0	3.2
202	17		0.0	3.0		40.0	3.0	3.0			NO			1.0	3.5
203	17		0.0	3.0	74.0	30.0	1.0	1.0		0.25	NO	49.4554		2.0	3.3
204	17	69.0052	1.0	3.0		40.0	1.0	2.0	I_AM_CURRENTLY_SMOKING	0.0	NO	51.028	13.0	2.0	4.1
205	17	69.0052	1.0	5.0	76.0	40.0	2.0	2.0	I_AM_A_FORMER_SMOKER_FOR_MORE_THAN_A_YEAR	0.25	NO	44.1327	25.0	2.0	4.2
206	17	69.0052					2.0	3.0	I_AM_CURRENTLY_SMOKING	0.25	NO			1.0
207	17		0.0	3.0		38.0							8.0	1.0	3.4
208	17	69.0052	1.0	1.0	85.0	24.0	1.0	2.0	I_AM_CURRENTLY_SMOKING	0.75	NO	46.1522	5.0	2.0	3.5
209	17	77.9147	0.0	1.0		24.0	2.0	2.0		0.25	NO		5.0	3.0	2.9
210	17	69.0052	0.0	1.0		30.0	3.0	1.0		0.75	NO		5.0	2.0	3.0
211	17	62.4116	2.0	3.0		44.0	5.0	7.0		0.625	NO		8.0	0.0	4.4
212	17	69.0052		3.0		28.0	4.0	2.0		0.375	NO		4.0	1.0
213	17	77.9147	0.0	1.0		18.0	3.0	3.0		0.375	NO		3.0	3.0	2.6
214	17	78.3025	0.0	0.0		24.0	3.0	5.0		0.375	NO		2.0	3.0	2.6
215	17	69.0052	0.0	3.0	89.0	26.0	3.0	3.0	I_AM_CURRENTLY_SMOKING	0.25	NO	54.5572	2.0	2.0	3.1
216	17	69.0052	0.0	0.0			3.0	4.0		0.375	NO			3.0
217	17	69.0052	1.0	2.0	86.0	30.0	4.0	6.0		0.375	NO		5.8	2.0	3.2
218	17	69.0052	0.0	0.0		34.0	3.0	4.0		0.375	NO		3.3	3.0	2.8
219	18		10.0	5.0		1.0	6.0	9.0		0.5	LESS_THAN_30_MINUTES			1.0	2.7
220	19		0.0	0.0		25.0	1.0	1.0		2.125	30_MINUTES_TO_1_HOUR			2.0	2.6
221	20		0.0	0.0		2.0	10.0	8.0		1.5	24_HOURS			2.0	0.7
222	21		7.0	5.0			1.0	3.0		0.5	LESS_THAN_30_MINUTES			1.0
223	22		3.0	1.0		20.0	2.0	2.0	I_AM_CURRENTLY_SMOKING	0.0	LESS_THAN_30_MINUTES	49.9944		2.0	3.8
224	22		1.0	0.0		8.0	0.0	1.0			NO			2.0	2.3
225	22		1.0	2.0		8.0	0.0	0.0		0.0	NO			2.0	2.8
226	22		0.0	0.0		10.0	0.0	0.0		0.0	NO			3.0	1.9
227	22		0.0	0.0	79.0	15.0	0.0	1.0		0.0	NO	55.8932		3.0	2.2
228	22		0.0	0.0	80.0	10.0	0.0	0.0		0.0	NO	52.1115		3.0	1.9
229	23						3.0	4.0		0.875	12_HOURS			0.0
230	23		10.0	5.0		20.0	3.0	2.0	I_AM_CURRENTLY_SMOKING	0.75	MORE_THAN_4_HOURS	29.0633		0.0	5.0
231	23		8.0	3.0		12.0	2.0	4.0			MORE_THAN_4_HOURS			0.0	4.3
232	23		5.0	0.0		9.0	1.0	1.0			ALL_DAY			1.0	3.2
233	23		4.0	0.0		7.0	1.0	1.0			ALL_DAY			1.0	2.8
234	23		2.0	2.0		2.0	1.0	1.0		0.125	NO			1.0	2.0
235	23		0.0	0.0		1.0	0.0	1.0		0.125	ALL_DAY	34.181		3.0	0.2
236	23		0.0	0.0		3.0								2.0	1.0
237	24		13.0	12.0		18.0	2.0	3.0		0.75	NO	29.2034		0.0	5.6
238	24		8.0	9.0		22.0	3.0	3.0			LESS_THAN_30_MINUTES			0.0	5.1
239	24		3.0	6.0		15.0	3.0	3.0			LESS_THAN_30_MINUTES			0.0	4.0
240	24		3.0	8.0		15.0	3.0	3.0			LESS_THAN_30_MINUTES			0.0	4.1
241	24		3.0	8.0		20.0	3.0	3.0			LESS_THAN_30_MINUTES			0.0	4.3
242	24		2.0	0.0		15.0	3.0	3.0			LESS_THAN_30_MINUTES			1.0	3.1
243	24		3.0	7.0		20.0	3.0	3.0			LESS_THAN_30_MINUTES			0.0	4.3
244	24		6.0	7.0		17.0	3.0	3.0			LESS_THAN_30_MINUTES			0.0	4.6
245	24		1.0	4.0		22.0	3.0	3.0			LESS_THAN_30_MINUTES			1.0	3.7
246	24		1.0	2.0	64.0	22.0	3.0	3.0		0.25	LESS_THAN_30_MINUTES	40.378		2.0	3.5
247	24		5.0	8.0		19.0	3.0	4.0			LESS_THAN_30_MINUTES			0.0	4.6
248	24		2.0	7.0		24.0	4.0	4.0			LESS_THAN_30_MINUTES			0.0	4.2
249	24		0.0	2.0		12.0	4.0	4.0			LESS_THAN_30_MINUTES			1.0	2.5
250	24		3.0	3.0	64.0	16.0	3.0	3.0		0.125	LESS_THAN_30_MINUTES	37.5645		1.0	3.8
251	24		3.0	4.0		18.0	3.0	3.0			LESS_THAN_30_MINUTES			0.0	4.0
252	24		2.0	5.0		11.0	3.0	3.0			LESS_THAN_30_MINUTES			0.0	3.5
253	24		2.0	5.0		19.0	3.0	3.0			LESS_THAN_30_MINUTES			0.0	3.9
254	24		2.0	4.0	65.0	20.0	2.0	3.0		0.125	LESS_THAN_30_MINUTES	49.9944		1.0	3.9
255	24		2.0	5.0		14.0	2.0	3.0			LESS_THAN_30_MINUTES			0.0	3.7
256	24		0.0	2.0		10.0	3.0	3.0			LESS_THAN_30_MINUTES			1.0	2.3
257	24		1.0	3.0		16.0	2.0	3.0			NO			1.0	3.4
258	24		1.0	3.0	65.0	11.0	1.0	2.0		0.375	NO			2.0	3.1
259	24		1.0	2.0		8.0	2.0	3.0			LESS_THAN_30_MINUTES			1.0	2.8
260	24		5.0	5.0	65.0	11.0	3.0	3.0		0.375	LESS_THAN_30_MINUTES	47.2589		1.0	4.0
261	24		0.0	6.0		13.0	4.0	4.0			LESS_THAN_30_MINUTES			1.0	2.8
262	24		3.0	5.0		11.0	2.0	3.0			LESS_THAN_30_MINUTES			0.0	3.7
263	24		0.0	2.0	60.0	10.0	3.0	3.0		0.375	LESS_THAN_30_MINUTES	49.3293		2.0	2.3
264	24		4.0	5.0	65.0	10.0							2.0	0.0	3.8
265	24	77.9147	4.0	5.0	65.0	10.0	3.0	3.0	I_HAVE_NEVER_SMOKED	0.375	LESS_THAN_30_MINUTES		2.0	1.0	3.8
266	24		8.0	5.0	65.0	13.0	3.0	4.0		0.75	LESS_THAN_30_MINUTES	34.9574		0.0	4.5
267	24	77.9147	0.0	3.0	60.0		2.0	3.0	I_HAVE_NEVER_SMOKED	0.25	LESS_THAN_30_MINUTES	45.1524	8.0	2.0
268	24		1.0	3.0	55.0		2.0	2.0		0.25	LESS_THAN_30_MINUTES			2.0
269	24	77.9147	0.0	0.0	54.0	3.0	2.0	3.0	I_HAVE_NEVER_SMOKED	0.625	LESS_THAN_30_MINUTES	26.736	0.0	2.0	1.0
270	24
271	24	77.9147	0.0	0.0	49.0	3.0	2.0	3.0	I_HAVE_NEVER_SMOKED	0.5	LESS_THAN_30_MINUTES	27.7037	1.0	3.0	1.0
272	25		0.0	0.0	55.0	5.0	0.0	0.0		0.0	NO	57.54		3.0	1.4
273	25		0.0	0.0		2.0	0.0	0.0		0.0	NO			3.0	0.7
274	25		0.0	0.0		2.0	0.0	0.0		0.0	NO			3.0	0.7
275	25		0.0	0.0	55.0	2.0	0.0	0.0		0.0	NO	56.0232		3.0	0.7
276	25		0.0	0.0		3.0	0.0	0.0		0.0	NO			3.0	1.0
277	25		0.0	0.0		3.0	0.0	0.0		0.0	NO			3.0	1.0
278	25		0.0	0.0		7.0	1.0	1.0			12_HOURS			2.0	1.6
279	25		0.0	1.0	56.0	2.0	1.0	1.0		0.0	LESS_THAN_30_MINUTES	46.2761		3.0	1.0
280	25		0.0	0.0		2.0	0.0	0.0		0.0	LESS_THAN_30_MINUTES			3.0	0.7
281	25		0.0	0.0		2.0	0.0	0.0		0.0	NO			3.0	0.7
282	25		0.0	0.0		6.0	0.0	0.0		0.0	NO			3.0	1.5
283	25		0.0	0.0		2.0	1.0	1.0		0.375	30_MINUTES_TO_1_HOUR			3.0	0.7
284	25		0.0	0.0	54.0	3.0	0.0	0.0		0.0	NO	55.501000000000005		3.0	1.0
285	25		0.0	0.0		2.0	0.0	0.0		0.0	NO			3.0	0.7
286	25		0.0	0.0		6.0	0.0	0.0		0.875	LESS_THAN_30_MINUTES			2.0	1.5
287	25		0.0	2.0			1.0	1.0		0.875	30_MINUTES_TO_1_HOUR			1.0
288	25		0.0	0.0		4.0	1.0	1.0		0.0	12_HOURS			3.0	1.2
289	25		0.0	0.0		3.0	1.0	1.0		0.0	12_HOURS			3.0	1.0
290	25		0.0	0.0	54.0	6.0	0.0	0.0		0.0	30_MINUTES_TO_1_HOUR			3.0	1.5
291	25		0.0	0.0		2.0	0.0	0.0		0.0	LESS_THAN_30_MINUTES			3.0	0.7
292	25		0.0	0.0		2.0	1.0	1.0		0.0	30_MINUTES_TO_1_HOUR			3.0	0.7
293	25		1.0	1.0		2.0							4.0	2.0	1.6
294	25	78.3025	0.0	0.0		2.0	0.0	0.0	I_HAVE_NEVER_SMOKED	0.0	LESS_THAN_30_MINUTES	55.4635	3.0	3.0	0.7
295	25		0.0	0.0		2.0							2.0	2.0	0.7
296	25		0.0	0.0		1.0							1.0	2.0	0.2
297	25		0.0	0.0		5.0							6.0	2.0	1.4
298	25		0.0	0.0		2.0							11.0	2.0	0.7
299	25		0.0	0.0		5.0							2.0	2.0	1.4
300	27		2.0	6.0	94.0	17.0	2.0	6.0		0.0	LESS_THAN_30_MINUTES	48.0381		1.0	3.9
301	27		0.0	0.0		15.0	2.0	1.0		0.0	NO			3.0	2.2
302	27		0.0	0.0		10.0	1.0	2.0		0.0	NO			3.0	1.9
303	27		0.0	4.0		16.0	1.0	2.0			NO			1.0	2.9
304	27		0.0	3.0		10.0	1.0	2.0		0.25	NO			2.0	2.4
305	27		0.0	3.0	96.0	10.0	1.0	1.0		0.25	NO	42.6073		2.0	2.4
306	27		0.0	4.0		13.0	4.0	4.0		0.0	NO			2.0	2.7
307	27		0.0	0.0		10.0	1.0	2.0		0.125	NO			3.0	1.9
308	27		0.0	0.0		12.0	1.0	1.0		0.0	NO			3.0	2.0
309	27		0.0	0.0		10.0	0.0	1.0		0.125	NO			3.0	1.9
310	27		0.0	0.0		13.0	1.0	1.0		0.0	NO			3.0	2.1
311	27		0.0	0.0	97.0	15.0	0.0	0.0		0.125	NO			3.0	2.2
312	27		0.0	0.0		16.0	0.0	0.0		0.375	NO			3.0	2.3
313	27		0.0	0.0		16.0	0.0	0.0		0.875	NO			2.0	2.3
314	27		0.0	5.0		18.0	3.0	3.0		0.5	NO			2.0	3.0
315	27		0.0	0.0	88.0	26.0	3.0	3.0		0.0	NO	49.9121		3.0	2.6
316	27		0.0	3.0		13.0	4.0	6.0		0.0	NO			2.0	2.6
317	27		0.0	2.0		13.0	2.0	2.0		0.0	NO			2.0	2.5
318	27		0.0	0.0		1.0	2.0	3.0		0.0	NO			3.0	0.2
319	27		0.0	0.0		13.0							1.0	2.0	2.1
320	27		0.0	0.0		20.0							11.0	2.0	2.4
321	27	71.321	0.0	2.0	92.0	23.0	4.0	4.0	I_HAVE_NEVER_SMOKED	0.25	LESS_THAN_30_MINUTES	42.6073	6.0	2.0	3.0
322	27		0.0	0.0		13.0							1.0	2.0	2.1
323	27		0.0	0.0		17.0							3.0	2.0	2.3
324	27		0.0	0.0		13.0							5.0	2.0	2.1
325	27		0.0	0.0		22.0							6.0	2.0	2.5
326	27	71.321	0.0	2.0	92.0	14.0	2.0	2.0	I_HAVE_NEVER_SMOKED	0.0	NO	35.9073	3.0	2.0	2.6
327	27		1.0	1.0	90.0	108.0	4.0	4.0	I_HAVE_NEVER_SMOKED	0.0	NO	41.8362	160.0	3.0	4.6
328	28		0.0	0.0	60.0	13.0	0.0	4.0		0.5	LESS_THAN_30_MINUTES	25.6045		3.0	2.1
329	28		0.0	0.0		18.0	3.0	4.0			NO			2.0	2.3
330	28		0.0	0.0		10.0				0.625				2.0	1.9
331	28		0.0	0.0		5.0	1.0	1.0			NO			2.0	1.4
332	29		0.0	5.0			3.0	2.0			LESS_THAN_30_MINUTES			1.0
333	29		4.0	4.0		32.0	4.0	3.0		1.125	LESS_THAN_30_MINUTES	26.6992		0.0	4.6
334	29		0.0	0.0		32.0	2.0	1.0		1.5	NO	42.2859		2.0	2.8
335	29		1.0	2.0		26.0	2.0	3.0			NO			1.0	3.7
336	29		2.0	7.0		20.0	3.0	2.0			LESS_THAN_30_MINUTES			0.0	4.1
337	29		0.0	1.0	48.0	23.0	1.0	1.0		1.375	LESS_THAN_30_MINUTES	45.3411		2.0	2.8
338	29	77.9147	0.0	9.0	46.0	39.0	3.0	2.0	I_HAVE_NEVER_SMOKED	1.125	NO	48.3545	74.0	1.0	3.8
339	29	77.9147	2.0	3.0	47.0	31.0	3.0	2.0	I_HAVE_NEVER_SMOKED	1.5	NO		56.0	0.0	4.1
340	29	68.6858	0.0	2.0		27.0	3.0	3.0	I_HAVE_NEVER_SMOKED	1.125	LESS_THAN_30_MINUTES	29.8887	35.0	1.0	3.1
341	29	66.3701	0.0	0.0	49.0		3.0	2.0	I_HAVE_NEVER_SMOKED	1.25	NO	36.9531	1.0	2.0
342	29	69.0052	0.0	0.0			3.0	2.0	I_HAVE_NEVER_SMOKED	1.625	NO	48.2657	7.0	2.0
343	29	48.0493	2.0	1.0			5.0	6.0	I_HAVE_NEVER_SMOKED	2.125	LESS_THAN_30_MINUTES	18.0012	83.0	1.0
344	31		14.0	14.0	68.0	28.0	4.0	5.0	I_AM_CURRENTLY_SMOKING	1.375	24_HOURS	34.6696		0.0	6.1
345	31		2.0	2.0	70.0	12.0	1.0	1.0		0.125	LESS_THAN_30_MINUTES	45.3782		1.0	3.3
346	31		1.0	2.0	69.0		1.0	2.0		0.0	LESS_THAN_30_MINUTES	54.6111		2.0
347	31		3.0	3.0	70.0	8.0	3.0	4.0		0.625	30_MINUTES_TO_1_HOUR	38.0242		0.0	3.3
348	31		1.0	2.0	68.0	8.0	4.0	4.0		1.125	30_MINUTES_TO_1_HOUR	38.2324		1.0	2.8
349	31		1.0	2.0	70.0	14.0	4.0	3.0		0.75	30_MINUTES_TO_1_HOUR	42.445		1.0	3.2
350	31		0.0	0.0	67.0	19.0	5.0	4.0		0.875	30_MINUTES_TO_1_HOUR	37.9416		2.0	2.4
351	31		3.0	5.0		28.0	8.0	7.0			12_HOURS			0.0	4.4
352	31		6.0	8.0		28.0	4.0	2.0			NO			0.0	5.0
353	31	18.0926	2.0	3.0		69.0	9.0	8.0	I_AM_A_FORMER_SMOKER_FOR_MORE_THAN_A_YEAR	2.125	30_MINUTES_TO_1_HOUR	24.2058	94.0	0.0	4.7
354	31	78.3025	2.0	0.0	66.0	50.0	1.0	2.0	I_HAVE_NEVER_SMOKED	0.0	NO	51.8965	50.0	2.0	4.0
355	31	77.9147	0.0	0.0	66.0	47.0	2.0	3.0	I_AM_A_FORMER_SMOKER_FOR_MORE_THAN_A_YEAR	0.5	NO	47.8193	4.0	3.0	3.1
356	31	77.9147	0.0	0.0	63.0	45.0	1.0	2.0	I_HAVE_NEVER_SMOKED	0.375	NO	50.4063	5.0	3.0	3.0
357	31	100.0	0.0	0.0	66.0	28.0	1.0	1.0	I_HAVE_NEVER_SMOKED	0.25	NO	49.9944	3.0	3.0	2.7
358	31	100.0	2.0	1.0	68.0	40.0	0.0	1.0	I_HAVE_NEVER_SMOKED	0.0	NO	55.9235	33.0	2.0	2.9
359	31	78.3025	1.0	0.0	61.0	43.0	1.0	1.0	I_AM_A_FORMER_SMOKER_FOR_MORE_THAN_A_YEAR	0.0	NO	53.8329	7.0	3.0	3.6
360	31	63.5524	19.0	6.0	61.0	43.0	7.0	8.0	I_AM_A_FORMER_SMOKER_FOR_MORE_THAN_A_YEAR	1.0	24_HOURS	33.8163	15.0	0.0	5.8
361	31	77.9147	0.0	0.0	64.0	60.0	2.0	4.0		0.25	LESS_THAN_30_MINUTES		23.0	3.0	3.3
362	32		14.0	14.0	62.0	20.0	2.0	4.0		2.875	12_HOURS	23.0164		0.0	5.8
363	32		0.0	4.0	56.0	10.0	7.0	8.0		2.875	30_MINUTES_TO_1_HOUR	27.3492		1.0	2.5
364	35		3.0	4.0	85.0	10.0	5.0	5.0		1.25	NO	39.3185		0.0	3.6
365	35		0.0	0.0		8.0								2.0	1.7
366	35		0.0	4.0		6.0	4.0	5.0		0.75	NO			1.0	2.1
367	35		0.0	0.0		10.0	4.0	3.0		1.5	NO			2.0	1.9
368	35		0.0	4.0		7.0	5.0	5.0		1.0	NO			1.0	2.2
369	35		1.0	1.0	90.0	2.0	6.0	7.0		1.125	NO	41.0636		2.0	1.6
370	35		0.0	4.0		7.0	1.0	2.0		1.125	NO			1.0	2.2
371	35		1.0	1.0		7.0	1.0	2.0		1.125	NO			2.0	2.5
372	35		0.0	3.0		10.0	1.0	2.0		0.25	NO			2.0	2.4
373	35		1.0	4.0	92.0	7.0	1.0	1.0		0.625	NO	44.9668		1.0	2.8
374	35		0.0	0.0		6.0	3.0	2.0		0.625	NO			2.0	1.5
375	35		0.0	8.0		6.0							1.0	1.0	2.4
376	35	77.9147	3.0	6.0	94.0	6.0	5.0	7.0	I_HAVE_NEVER_SMOKED	0.375	30_MINUTES_TO_1_HOUR	47.8657	2.0	1.0	3.3
377	35		0.0	0.0		6.0							1.0	2.0	1.5
378	35	75.2795	0.0	2.0	90.0	7.0	3.0	3.0	I_HAVE_NEVER_SMOKED	0.5	NO	46.9508	4.0	2.0	2.1
379	35	71.321				7.0	3.0	3.0		0.25	NO		5.0	1.0
380	35	77.9147	0.0	0.0	88.0	7.0	1.0	2.0	I_HAVE_NEVER_SMOKED	0.25	NO	53.5425	4.0	3.0	1.6
381	35	77.9147	0.0	0.0	92.0		1.0	2.0		0.625	NO	44.5942	8.0	2.0
382	35	77.9147	0.0	0.0	92.0	6.0	1.0	2.0	I_HAVE_NEVER_SMOKED	0.75	NO		8.0	2.0	1.5
383	35	77.9147	6.0	4.0	92.0	28.0	0.0	1.0	I_HAVE_NEVER_SMOKED	0.375	NO	46.5851	8.0	1.0	4.8
384	35	68.6858	5.0	3.0	95.0	12.0	3.0	3.0	I_HAVE_NEVER_SMOKED	0.5	NO	41.0034	1.0	1.0	3.9
385	35		5.0	4.0	95.0	8.0							0.0	0.0	3.7
386	35		2.0	5.0	96.0	20.0							10.3	0.0	4.0
387	36	68.6858	1.0	10.0	73.0	6.0	5.0	2.0	I_HAVE_NEVER_SMOKED	1.25	30_MINUTES_TO_1_HOUR	34.5724	3.0	1.0	3.1
388	36		7.0	3.0		7.0							8.0	0.0	3.8
389	36	66.3701	0.0	3.0	74.0	4.0	4.0	3.0	I_HAVE_NEVER_SMOKED	0.875	NO	46.1051	2.0	1.0	1.7
390	36	77.9147	5.0	0.0	78.0	4.0	6.0	6.0	I_HAVE_NEVER_SMOKED	1.125	12_HOURS	38.296	2.0	1.0	2.6
391	36		10.0	6.0		4.0							2.0	0.0	3.9
392	36	68.6858	2.0	2.0	68.0	4.0	4.0	4.0	I_HAVE_NEVER_SMOKED	1.125	30_MINUTES_TO_1_HOUR	34.3954	2.0	0.0	2.5
393	36	68.6858	0.0	0.0	69.0	7.0	5.0	5.0	I_HAVE_NEVER_SMOKED	1.375	24_HOURS		1.0	2.0	1.6
394	36	68.6858	0.0	0.0		4.0	3.0	4.0	I_HAVE_NEVER_SMOKED	1.375	NO	40.7899	0.0	2.0	1.2
395	37		24.0	24.0		83.0	8.0	9.0		2.25	30_MINUTES_TO_1_HOUR			0.0	7.9
396	37		2.0	22.0		90.0								0.0	5.8
397	37						6.0	6.0			30_MINUTES_TO_1_HOUR
398	37		9.0	14.0		81.0	4.0	4.0		2.125	30_MINUTES_TO_1_HOUR			0.0	6.4
399	37		8.0	18.0		78.0	8.0	7.0		2.5	NO			0.0	6.4
400	37		4.0	19.0		30.0	3.0	3.0		2.125	NO			0.0	5.3
401	37						9.0	10.0		2.75	NO			0.0
402	37		7.0	11.0	63.0	70.0	4.0	4.0		2.5	NO	21.7742		0.0	6.0
403	37		0.0	10.0		25.0	1.0	1.0		1.125	NO	27.1946		1.0	3.5
404	37		0.0	1.0	67.0	20.0	6.0	2.0		1.0	NO	35.3198		2.0	2.7
405	37		3.0	8.0	68.0	82.0	7.0	7.0		2.25	LESS_THAN_30_MINUTES	27.3997		0.0	5.4
406	37		3.0	3.0	67.0	24.0	6.0	7.0		1.625	NO	21.4531		0.0	4.1
407	37		8.0	7.0	66.0	88.0	7.0	5.0		1.875	NO	23.4594		0.0	6.1
408	37		17.0	17.0	66.0	88.0	8.0	8.0		2.25	NO	21.7873		0.0	7.3
409	37		6.0	6.0	74.0	57.0	7.0	6.0		2.125	NO	25.3335		0.0	5.4
410	37		5.0	8.0	77.0	42.0	6.0	6.0		2.0	NO	30.698		0.0	5.2
411	37		10.0	17.0	78.0	84.0	7.0	7.0		2.125	NO	20.9187		0.0	6.7
412	37		20.0	4.0	72.0	83.0	6.0	7.0		2.25	NO	27.5772		0.0	6.8
413	37	27.0021	22.0	0.0	72.0	72.0	6.0	7.0	I_HAVE_NEVER_SMOKED	2.125	NO	23.4594	64.0	1.0	6.2
414	37	56.9587	13.0	18.0	67.0	36.0	5.0	5.0	I_HAVE_NEVER_SMOKED	1.875	NO	25.3348		0.0	6.3
415	37	21.0358	9.0	21.0	62.0		7.0	7.0	I_HAVE_NEVER_SMOKED	2.75	NO	16.0107	96.0	0.0
416	37	56.9587	1.0	23.0	62.0	76.0	5.0	5.0	I_HAVE_NEVER_SMOKED	2.125	NO	26.5232	111.0	1.0	5.5
417	37		5.0	15.0	52.0	94.0							117.0	0.0	6.1
418	37	56.9587	8.0	20.0		76.0	6.0	6.0	I_HAVE_NEVER_SMOKED	2.0	LESS_THAN_30_MINUTES	23.4724	80.0	0.0	6.5
419	37		3.0	8.0		72.0							42.0	0.0	5.3
420	37	56.9587	1.0	5.0		38.0	3.0	3.0	I_HAVE_NEVER_SMOKED	2.125	NO	25.0371	6.5	1.0	4.2
421	37		0.0	2.0		40.0							6.5	1.0	3.4
422	37	56.9587	1.0	3.0	66.0	46.0	4.0	6.0	I_HAVE_NEVER_SMOKED	1.875	NO	22.6038	2.0	1.0	4.2
423	37	56.9587	2.0	10.0		54.0	6.0	7.0	I_HAVE_NEVER_SMOKED	2.125	NO	21.9011	4.1	0.0	5.0
424	37	56.9587	0.0	2.0	57.0	90.0	4.0	2.0	I_HAVE_NEVER_SMOKED	2.125	NO	21.8333	31.0	1.0	4.0
425	38		8.0	8.0		34.0	7.0	6.0		1.625	MORE_THAN_4_HOURS			0.0	5.4
426	38		0.0	9.0	44.0	42.0	1.0	3.0		1.375	LESS_THAN_30_MINUTES	32.9959		1.0	3.9
427	38		0.0	11.0	44.0	18.0	1.0	1.0		0.75	NO	38.9547		1.0	3.3
428	38		4.0	13.0		16.0	0.0	1.0		1.25	LESS_THAN_30_MINUTES			0.0	4.6
429	38		0.0	6.0		7.0	0.0	0.0		0.75	NO	31.7064		1.0	2.4
430	38		0.0	5.0		11.0	0.0	1.0		1.25	NO	35.2804		1.0	2.6
431	38		28.0	28.0		10.0						22.8008		0.0	6.7
432	38		0.0	7.0		11.0	0.0	0.0		1.125	NO	36.4333		1.0	2.8
433	38					13.0	2.0	1.0		1.0	NO	33.8671		0.0
434	38		0.0	0.0		12.0	2.0	1.0		1.25	NO	33.8671		2.0	2.0
435	38		0.0	5.0	46.0	34.0	0.0	0.0		1.5	LESS_THAN_30_MINUTES			1.0	3.5
436	38		0.0	2.0		17.0	0.0	1.0		1.375	LESS_THAN_30_MINUTES			1.0	2.7
437	38		0.0	3.0		19.0	2.0	2.0		1.25	LESS_THAN_30_MINUTES	29.0912		1.0	2.9
438	38		1.0	2.0		16.0	0.0	0.0		1.375	LESS_THAN_30_MINUTES	25.5851		1.0	3.3
439	38		0.0	0.0		14.0	1.0	3.0		1.625	30_MINUTES_TO_1_HOUR	23.5158		2.0	2.2
440	38		0.0	0.0	40.0	15.0	1.0	1.0		1.875	NO			2.0	2.2
441	38		0.0	0.0	43.0	14.0	1.0	2.0		1.875	NO	27.9395		2.0	2.2
442	38		0.0	1.0	40.0	12.0	1.0	2.0		2.125	NO			2.0	2.3
443	38		0.0	0.0	42.0	12.0	1.0	2.0		2.5	12_HOURS			2.0	2.0
444	39		2.0	22.0	69.0	67.0	3.0	4.0		1.75	24_HOURS	32.2337		0.0	5.6
445	39		6.0	24.0		60.0	8.0	8.0		1.75	24_HOURS	33.9922		0.0	6.2
446	39		0.0	12.0		33.0	1.0	3.0		1.625	24_HOURS	36.8986		1.0	3.9
447	39		0.0	9.0		30.0	1.0	3.0		1.625	NO	32.4737		1.0	3.6
448	39		6.0	12.0		84.0	9.0	10.0		1.625	24_HOURS	26.77		0.0	6.0
449	39		2.0	4.0		38.0	3.0	7.0		1.5	12_HOURS	37.2089		0.0	4.4
450	39		2.0	8.0	70.0	38.0	2.0	3.0		1.5	30_MINUTES_TO_1_HOUR	42.2041		0.0	4.6
451	39		12.0	14.0	68.0	58.0	6.0	4.0		1.875	24_HOURS	30.4078		0.0	6.5
452	39		0.0	7.0	64.0		5.0	3.0		1.875	12_HOURS	27.5722		1.0
453	39		0.0	6.0	65.0	58.0	2.0	1.0		1.5	24_HOURS	38.6689		1.0	4.0
454	40		0.0	10.0	55.0	31.0	4.0	6.0	I_AM_CURRENTLY_SMOKING	0.75	LESS_THAN_30_MINUTES	35.365		1.0	3.7
455	40		0.0	9.0		11.0	5.0	7.0		1.625	LESS_THAN_30_MINUTES	30.8613		1.0	2.9
456	40		1.0	8.0		3.0	5.0	4.0		1.25	NO	29.3034		1.0	2.5
457	40		0.0	4.0		5.0	2.0	3.0		1.25	NO	28.386		1.0	2.0
458	40		0.0	0.0		2.0	2.0	2.0		0.875	NO	34.1832		2.0	0.7
459	40		0.0	5.0	54.0	4.0	2.0	2.0		0.875	NO	46.8833		1.0	1.9
460	40		0.0	1.0		4.0	2.0	2.0		0.25	NO			3.0	1.5
461	40		2.0	0.0		3.0	3.0	3.0			NO			1.0	1.8
462	40		0.0	0.0	54.0		2.0	2.0		0.875	NO	38.109		2.0
463	40		0.0	0.0	52.0	15.0	0.0	1.0		0.75	NO			2.0	2.2
464	40		0.0	0.0	53.0	16.0	1.0	1.0		1.375	NO			2.0	2.3
465	41		1.0	6.0	81.0	6.0	4.0	4.0	I_AM_CURRENTLY_SMOKING	0.5	NO	43.1889		2.0	2.9
466	41		0.0	0.0	87.0		2.0	3.0		0.5	NO	51.9631		3.0
467	41		0.0	0.0	80.0	14.0	1.0	1.0		0.5	NO	53.7534		3.0	2.2
468	41		0.0	0.0	85.0	13.0	1.0	0.0		0.375	NO	53.3015		3.0	2.1
469	42		15.0	14.0		18.0	5.0	0.0		1.875	12_HOURS	27.0028		0.0	5.8
470	42		4.0	0.0		12.0	7.0	7.0		2.375	12_HOURS	33.8096		1.0	3.2
471	42		6.0	6.0	79.0	18.0	5.0	5.0		1.875	30_MINUTES_TO_1_HOUR			0.0	4.6
472	42		10.0	4.0	78.0	26.0	5.0	5.0		0.5	12_HOURS	35.400999999999996		1.0	5.1
473	42		0.0	4.0	78.0	31.0	7.0	5.0		2.25	24_HOURS			1.0	3.4
474	42		13.0	5.0	73.0	28.0	7.0	6.0		1.0	12_HOURS			0.0	5.5
475	43		0.0	0.0			2.0	2.0			LESS_THAN_30_MINUTES			2.0
476	43		10.0	0.0	125.0	9.0	4.0	4.0	I_AM_CURRENTLY_SMOKING	1.75	30_MINUTES_TO_1_HOUR	28.5436		1.0	3.7
477	43		4.0	0.0		13.0	6.0	5.0			30_MINUTES_TO_1_HOUR			1.0	3.3
478	43		1.0	0.0			1.0	1.0			NO			2.0
479	43		0.0	0.0			5.0	7.0			30_MINUTES_TO_1_HOUR			2.0
480	44	48.0493	1.0	1.0	80.0	27.0	2.0	1.0	I_AM_A_FORMER_SMOKER_FOR_MORE_THAN_A_YEAR	1.625	30_MINUTES_TO_1_HOUR	21.16	7.0	2.0	3.6
481	44	56.9587	0.0	0.0		24.0	2.0	2.0	I_AM_A_FORMER_SMOKER_FOR_MORE_THAN_A_YEAR	1.625	NO	33.1237	2.0	2.0	2.6
482	44	48.0493	0.0	0.0	81.0	10.0	2.0	1.0	I_AM_A_FORMER_SMOKER_FOR_MORE_THAN_A_YEAR	1.75	NO	22.7514	4.0	2.0	1.9
483	44	48.0493	0.0	0.0		33.0	1.0	1.0	I_AM_A_FORMER_SMOKER_FOR_MORE_THAN_A_YEAR	1.875	30_MINUTES_TO_1_HOUR	31.0559	5.0	2.0	2.8
484	44	48.0493	0.0	0.0		20.0	1.0	2.0	I_AM_A_FORMER_SMOKER_FOR_MORE_THAN_A_YEAR	1.625	NO	30.9396	5.0	2.0	2.4
485	44	48.0493	0.0	2.0		16.0	3.0	1.0	I_AM_A_FORMER_SMOKER_FOR_MORE_THAN_A_YEAR	1.875	NO	22.3482	4.7	1.0	2.7
486	44	48.0493	0.0	2.0			4.0	2.0	I_AM_A_FORMER_SMOKER_FOR_MORE_THAN_A_YEAR	1.875	12_HOURS	28.6393		1.0
487	44	48.0493	0.0	2.0		16.0	2.0	2.0	I_AM_A_FORMER_SMOKER_FOR_MORE_THAN_A_YEAR	1.75	30_MINUTES_TO_1_HOUR	23.0927	6.9	1.0	2.7
488	45		11.0	3.0		73.0	1.0	1.0		1.375	LESS_THAN_30_MINUTES	34.9009		0.0	5.9
489	45	69.0052	0.0	0.0	95.0	17.0	2.0	0.0	I_HAVE_NEVER_SMOKED	0.5	NO	39.4445	8.0	3.0	2.3
490	45	59.7764	0.0	0.0	107.0	22.0	2.0	2.0	I_AM_A_FORMER_SMOKER_FOR_MORE_THAN_A_YEAR	0.375	NO		5.0	3.0	2.5
491	45	59.7764	0.0	0.0	86.0	30.0	3.0	4.0	I_HAVE_NEVER_SMOKED	0.25	NO	41.3761	5.0	3.0	2.7
492	45	59.7764	0.0	0.0	93.0	26.0	1.0	1.0	I_HAVE_NEVER_SMOKED	0.25	NO	34.1281	5.0	3.0	2.6
493	45	59.7764	0.0	0.0	92.0		2.0	2.0	I_HAVE_NEVER_SMOKED	0.625	NO	28.2264	5.0	2.0
494	45	69.0052	0.0	0.0	79.0	24.0	1.0	2.0	I_HAVE_NEVER_SMOKED	0.25	NO	36.9081	12.0	3.0	2.6
495	45		0.0	0.0	84.0	28.0	1.0	1.0	I_HAVE_NEVER_SMOKED	0.125	NO		3.0	3.0	2.7
496	46		5.0	5.0	84.0	66.0	3.0	6.0		2.0	NO			0.0	5.4
497	46	77.9147	0.0	0.0		22.0	3.0	3.0	I_HAVE_NEVER_SMOKED	1.25	12_HOURS	37.3228	8.0	2.0	2.5
498	46		0.0	0.0		18.0							11.0	2.0	2.3
499	46	77.9147	1.0	1.0		17.0	2.0	2.0	I_HAVE_NEVER_SMOKED	0.75	NO	48.0015	8.0	2.0	3.2
500	46	100.0	0.0	0.0		22.0	0.0	0.0	I_HAVE_NEVER_SMOKED	0.125	NO	55.501000000000005	8.0	3.0	2.5
501	46	100.0	0.0	0.0		18.0	0.0	1.0	I_HAVE_NEVER_SMOKED	0.625	NO	52.7758	8.0	2.0	2.3
502	47		0.0	21.0		15.0	1.0	1.0	I_AM_CURRENTLY_SMOKING	0.875	30_MINUTES_TO_1_HOUR	35.2815		1.0	3.6
503	47		5.0	9.0		16.0	1.0	2.0		0.75	30_MINUTES_TO_1_HOUR			0.0	4.5
504	47		17.0	18.0			0.0	1.0		0.5	LESS_THAN_30_MINUTES			1.0
505	47		3.0	9.0	59.0	1.0	1.0	2.0		0.625	30_MINUTES_TO_1_HOUR	44.5076		0.0	2.1
506	47		4.0	6.0	60.0	13.0	6.0	7.0		1.0	LESS_THAN_30_MINUTES			0.0	4.0
507	47		0.0	8.0		8.0		0.0		0.5	LESS_THAN_30_MINUTES			2.0	2.6
508	47		13.0	13.0	60.0	6.0	5.0	7.0		1.25	LESS_THAN_30_MINUTES	17.4851		0.0	4.8
509	47		3.0	4.0		7.0	0.0	1.0		0.5	NO	39.1871		1.0	3.3
510	47		2.0	3.0	62.0	2.0	1.0	1.0		0.375	NO	52.1222		1.0	2.1
511	47		6.0	5.0	59.0	3.0	1.0	1.0		0.625	LESS_THAN_30_MINUTES	45.9225		0.0	3.1
512	47		2.0	2.0	59.0	4.0	1.0	1.0		0.625	NO	49.2005		0.0	2.5
513	47		10.0	1.0	59.0	14.0	2.0	3.0		0.375	NO	39.9934		2.0	4.4
514	47		3.0	5.0	53.0	4.0	4.0	3.0		0.5	NO			1.0	2.9
515	47	77.9147	2.0	0.0	53.0	6.0	4.0	5.0	I_AM_A_FORMER_SMOKER_FOR_MORE_THAN_A_YEAR	0.875	NO	50.9308	0.0	1.0	2.4
516	47		7.0	4.0	53.0	14.0	6.0	3.0	I_AM_CURRENTLY_SMOKING	0.625			4.0	0.0	4.4
517	47		0.0	9.0	53.0								0.0	1.0
518	47	77.9147	3.0	8.0	52.0	8.0	5.0	4.0	I_AM_CURRENTLY_SMOKING	0.375	NO	52.5361	0.0	1.0	3.6
519	47		3.0	6.0		4.0							0.0	0.0	3.0
520	47		2.0	3.0	52.0	6.0	1.0	2.0	I_AM_CURRENTLY_SMOKING	0.375	NO	49.5266	0.0	1.0	2.9
521	47		1.0	5.0	54.0	5.0							0.0	1.0	2.7
522	47	77.9147	0.0	5.0	54.0	4.0	2.0	2.0	I_AM_CURRENTLY_SMOKING	0.125	NO	52.8818	0.0	2.0	1.9
523	47		1.0	3.0	55.0								0.0	1.0
524	47		3.0	5.0	52.0	6.0							0.0	0.0	3.2
525	47		2.0	3.0	52.0	4.0							0.0	0.0	2.6
526	47		0.0	2.0	52.0	4.0							0.0	1.0	1.6
527	47		0.0	2.0	52.0	2.0							0.0	1.0	1.1
528	47		4.0	5.0	52.0	4.0							0.0	0.0	3.1
529	47		2.0	3.0	52.0	4.0							0.0	0.0	2.6
530	47		0.0	2.0	52.0	4.0							0.0	1.0	1.6
531	47		0.0	2.0	50.0	22.0							10.0	1.0	2.9
532	47	77.9147	2.0	3.0	50.0	4.0	2.0	3.0	I_AM_CURRENTLY_SMOKING	0.5	NO	52.1136	0.0	1.0	2.6
533	47		0.0	4.0	51.0									1.0
534	48		12.0	18.0	62.0	13.0	4.0	5.0		0.625	24_HOURS	37.4064		0.0	5.5
535	48		10.0	10.0										0.0
536	48		1.0	5.0			2.0	3.0		0.625	NO			1.0
537	48		3.0	3.0		9.0	3.0	3.0		0.0	30_MINUTES_TO_1_HOUR			1.0	3.4
538	48		0.0	6.0		7.0	2.0	3.0		0.0	30_MINUTES_TO_1_HOUR			2.0	2.4
539	48		0.0	2.0	65.0	6.0	1.0	3.0		0.0	30_MINUTES_TO_1_HOUR	54.306999999999995		2.0	1.9
540	48		0.0	0.0	64.0	7.0	1.0	2.0		0.0	NO	54.7189		3.0	1.6
541	48	69.0052	0.0	0.0	66.0	7.0	3.0	5.0	I_HAVE_NEVER_SMOKED	0.0	NO	49.2103	2.0	3.0	1.6
542	48	69.0052	0.0	10.0	69.0	6.0	3.0	3.0	I_HAVE_NEVER_SMOKED	0.0	LESS_THAN_30_MINUTES	49.685	3.0	2.0	2.5
543	48	77.9147	0.0	0.0	67.0		2.0	2.0	I_HAVE_NEVER_SMOKED	0.0	LESS_THAN_30_MINUTES	48.7984		3.0
544	49		2.0	0.0	76.0	18.0	1.0	2.0		0.875	30_MINUTES_TO_1_HOUR	40.7124		1.0	3.2
545	49		0.0	0.0		12.0	1.0	1.0		0.875	LESS_THAN_30_MINUTES			2.0	2.0
546	49		1.0	1.0		7.0	0.0	1.0		0.0	NO			3.0	2.5
547	49		0.0	0.0		7.0	0.0	0.0		0.0	NO			3.0	1.6
548	49		0.0	0.0		8.0	0.0	0.0		0.0	NO			3.0	1.7
549	49		0.0	0.0		7.0	0.0	0.0		0.0	NO			3.0	1.6
550	49		0.0	0.0	84.0	12.0	0.0	0.0		0.0	NO	56.2027		3.0	2.0
551	49		0.0	0.0		12.0	0.0	0.0		0.0	NO			3.0	2.0
552	49		0.0	0.0		13.0	0.0	0.0		0.0	NO			3.0	2.1
553	49		0.0	0.0		10.0	0.0	0.0		0.0	NO			3.0	1.9
554	49		0.0	0.0	82.0	9.0	0.0	0.0		0.0		55.501000000000005		3.0	1.8
555	49		0.0	0.0		7.0	0.0	0.0		0.0	NO			3.0	1.6
556	49		0.0	0.0		9.0							5.0	2.0	1.8
557	49		0.0	0.0		13.0			I_HAVE_NEVER_SMOKED	0.0	NO	55.9128	3.0	3.0	2.1
558	49		0.0	0.0		9.0							5.0	2.0	1.8
559	49	100.0	0.0	0.0	82.0	8.0	0.0	0.0	I_HAVE_NEVER_SMOKED	0.0	NO	55.9128	4.0	3.0	1.7
560	49		0.0	0.0		7.0							4.0	2.0	1.6
561	49	78.3025				10.0	0.0	0.0		0.0	NO		4.0	1.0
562	49	77.9147	0.0	0.0	85.0	12.0	0.0	0.0	I_HAVE_NEVER_SMOKED	0.0	NO	54.2182	6.0	3.0	2.0
563	50		6.0	10.0	88.0	80.0	6.0	5.0		1.875	24_HOURS	28.1509		0.0	5.9
564	50		0.0	1.0	89.0	28.0	2.0	3.0		0.75	LESS_THAN_30_MINUTES	47.3496		2.0	3.0
565	50		2.0	12.0		66.0	5.0	5.0			12_HOURS	46.2761		0.0	5.2
566	50			2.0		43.0	2.0	2.0		0.875	30_MINUTES_TO_1_HOUR			0.0
567	50		0.0	10.0		32.0	3.0	3.0		0.625	12_HOURS			1.0	3.7
568	50		0.0	9.0		46.0	2.0	2.0		0.75	12_HOURS			1.0	4.0
569	50		0.0	0.0		30.0	2.0	1.0			12_HOURS			2.0	2.7
570	50		0.0	7.0	93.0	38.0	1.0	1.0		0.375	30_MINUTES_TO_1_HOUR	52.044		2.0	3.7
571	50		0.0	4.0		36.0								1.0	3.5
572	50		0.0	4.0		38.0	6.0	6.0		0.75	12_HOURS			1.0	3.5
573	50		1.0	9.0		36.0	1.0	2.0		0.875	LESS_THAN_30_MINUTES			1.0	4.4
574	50		2.0	4.0		39.0	2.0	3.0		0.625	30_MINUTES_TO_1_HOUR			0.0	4.4
575	50		0.0	4.0		22.0	1.0	1.0		0.375	LESS_THAN_30_MINUTES			2.0	3.1
576	50		0.0	0.0	94.0	21.0	1.0	0.0		0.5	LESS_THAN_30_MINUTES	43.4938		3.0	2.5
577	50		0.0	0.0		13.0	1.0	1.0		0.375	NO			3.0	2.1
578	50		0.0	0.0		14.0	1.0	1.0		0.375	NO			3.0	2.2
579	50		0.0	1.0		18.0	1.0	1.0		0.5	NO			3.0	2.6
580	50		0.0	1.0	97.0	17.0	0.0	1.0		0.125	NO	50.3864		3.0	2.6
581	50		0.0	0.0		21.0	1.0	2.0		0.25	NO			3.0	2.5
582	50		0.0	2.0		13.0	0.0	1.0		0.375	NO			2.0	2.5
583	50		0.0	1.0	94.0	16.0	1.0	1.0		0.375	NO	49.7953		3.0	2.6
584	50		0.0	0.0		13.0	0.0	0.0		0.125	NO			3.0	2.1
585	50		0.0	0.0		20.0	1.0	1.0		0.0	NO			3.0	2.4
586	50		0.0	2.0		15.0							5.0	1.0	2.6
587	51		11.0	14.0	62.0	3.0	4.0	4.0		1.0	NO	29.4348		0.0	4.1
588	51		6.0	6.0	63.0	14.0	2.0	2.0		0.75	NO	27.7949		0.0	4.4
589	51		11.0	13.0	63.0	20.0	7.0	10.0		1.125	NO	22.2739		0.0	5.5
590	51		0.0	2.0	56.0	14.0	1.0	3.0		1.5	NO	27.4283		1.0	2.6
591	52		0.0	0.0		5.0							4.0	2.0	1.4
592	54	19.8608	2.0	1.0	86.0	62.0	10.0	10.0	I_AM_CURRENTLY_SMOKING	0.5	NO	25.7471	65.0	2.0	4.4
593	55		3.0	6.0		23.0	2.0	2.0		0.5	12_HOURS			1.0	4.3
594	55		5.0	7.0		20.0	4.0	2.0		0.625	24_HOURS			0.0	4.6
595	55		3.0	8.0			3.0	2.0		0.625	12_HOURS			0.0
596	55		0.0	6.0		15.0	2.0	3.0		0.5	LESS_THAN_30_MINUTES	47.0611		2.0	2.9
597	55		5.0	8.0		12.0	3.0	3.0		1.0	30_MINUTES_TO_1_HOUR	48.7664		0.0	4.2
598	55		11.0	16.0	75.0	36.0	7.0	7.0		1.25	24_HOURS	34.4237		0.0	6.1
599	55		6.0	7.0	72.0	20.0	2.0	1.0		1.125	12_HOURS	46.9508		0.0	4.7
600	55		5.0	4.0	75.0	20.0	5.0	5.0		1.0		30.7666		0.0	4.4
601	55		1.0	14.0	75.0	20.0	5.0	6.0		1.0	24_HOURS	47.6659		1.0	4.2
602	55		2.0	18.0	78.0	18.0	2.0	3.0		1.125	30_MINUTES_TO_1_HOUR	36.9275		0.0	4.5
603	55		13.0	14.0	79.0	36.0	7.0	7.0		1.5	ALL_DAY	26.4537		0.0	6.2
604	55		4.0	10.0	80.0	20.0	3.0	3.0		0.75	12_HOURS	47.0611		0.0	4.6
605	55	75.2795	6.0	14.0	80.0	23.0	3.0	3.0	I_AM_A_FORMER_SMOKER_FOR_MORE_THAN_A_YEAR	0.75	30_MINUTES_TO_1_HOUR	39.5881		0.0	5.1
606	55	77.9147	9.0	10.0	78.0	12.0	4.0	4.0	I_AM_A_FORMER_SMOKER_FOR_MORE_THAN_A_YEAR	0.75	MORE_THAN_4_HOURS	47.0611	2.0	0.0	4.8
607	55		8.0	9.0	78.0	12.0							2.0	0.0	4.7
608	55	77.9147	9.0	17.0			2.0	3.0		1.0	30_MINUTES_TO_1_HOUR		5.0	0.0
609	55	75.2795	7.0	13.0			3.0	3.0		1.125	30_MINUTES_TO_1_HOUR		1.0	0.0
610	55	77.9147	2.0	6.0	81.0		2.0	3.0	I_AM_A_FORMER_SMOKER_FOR_MORE_THAN_A_YEAR	0.875	30_MINUTES_TO_1_HOUR	47.0611	3.0	0.0
611	55	77.9147	3.0	10.0	81.0		3.0	3.0		0.875	30_MINUTES_TO_1_HOUR		4.0	0.0
612	55	77.9147	2.0	3.0	81.0		4.0	3.0		1.125	30_MINUTES_TO_1_HOUR		2.0	0.0
613	55	77.9147	2.0	4.0			3.0	3.0		1.25	30_MINUTES_TO_1_HOUR		1.0	0.0
614	55	77.9147	1.0	7.0			4.0	3.0	I_AM_A_FORMER_SMOKER_FOR_MORE_THAN_A_YEAR	1.25	12_HOURS	47.3813	3.0	1.0
615	56									1.375				0.0
616	56		1.0	1.0		75.0	5.0	0.0			NO			2.0	4.3
617	56		0.0	0.0		22.0	1.0	1.0		1.375	NO			2.0	2.5
618	56		0.0	1.0		70.0	1.0	1.0		1.125	NO	47.0611		2.0	3.7
619	56		0.0	1.0	61.0	30.0	1.0	1.0		1.375	NO	50.3402		2.0	3.0
620	56		0.0	0.0		50.0	2.0	1.0		1.125	NO			2.0	3.1
621	56		0.0	1.0	65.0	58.0	1.0	1.0		1.375	NO	37.5065		2.0	3.5
622	56		0.0	1.0	67.0	84.0	2.0	9.0		1.5	NO			2.0	3.8
623	56		0.0	1.0	67.0	65.0	1.0	1.0		1.5	NO	43.1545		2.0	3.6
624	56		1.0	2.0	60.0	94.0	3.0	1.0		1.625	NO	40.6962		1.0	4.6
625	56		3.0	3.0		80.0	2.0	3.0		1.75	NO	40.4386		0.0	5.0
626	56		2.0	2.0	62.0	85.0	8.0	8.0		1.875	NO	38.2816		0.0	4.8
627	56		0.0	0.0	60.0	93.0	1.0	1.0		1.25	NO	42.7623		2.0	3.6
628	56	66.1875	0.0	0.0	61.0	82.0	1.0	1.0	I_HAVE_NEVER_SMOKED	1.75	NO	49.3401		2.0	3.5
629	56	36.8013	1.0	1.0	60.0	47.0	2.0	1.0	I_HAVE_NEVER_SMOKED	2.0	NO	30.3366	57.0	2.0	4.0
630	56	36.8013		3.0		24.0	3.0	3.0	I_HAVE_NEVER_SMOKED	2.0	NO	42.8727	40.0	0.0
631	56	36.8013	1.0	2.0	62.0	42.0	2.0	8.0		1.875	NO		24.0	1.0	4.0
632	56	39.4365	0.0	1.0	64.0		3.0	2.0	I_HAVE_NEVER_SMOKED	1.75	NO	35.9073	39.0	2.0
633	56	36.8013	1.0	1.0	61.0	64.0	2.0	1.0		2.0	NO		59.0	2.0	4.2
634	56	39.4365	1.0	2.0	58.0		3.0	2.0	I_HAVE_NEVER_SMOKED	1.875	NO	33.5049	47.0	1.0
635	56	30.2076	0.0	0.0	59.0		2.0	1.0	I_HAVE_NEVER_SMOKED	1.625	NO	42.1849	10.0	2.0
636	56	36.8013	2.0	0.0	56.0	62.0	1.0	1.0	I_HAVE_NEVER_SMOKED	2.0	NO	38.3584	23.0	1.0	4.1
637	57		2.0	0.0	62.0	4.0	3.0	7.0	I_AM_CURRENTLY_SMOKING	0.375	NO	48.0551		2.0	2.1
638	57		1.0	0.0	62.0	10.0	5.0	5.0		0.625	NO	45.5749		2.0	2.5
639	57		1.0	0.0	62.0	12.0	7.0	8.0		0.5	NO	33.2753		3.0	2.6
640	57		13.0	7.0		24.0	1.0	1.0		1.0	LESS_THAN_30_MINUTES	33.5279		0.0	5.5
641	57		11.0	4.0	68.0	13.0	4.0	4.0		0.875	LESS_THAN_30_MINUTES			0.0	4.7
642	57		13.0	1.0	69.0	8.0	2.0	2.0		1.0	NO	32.7057		1.0	4.2
643	57	66.3701	8.0	2.0	67.0		3.0	3.0	I_AM_CURRENTLY_SMOKING	0.5	NO	45.7371		1.0
644	57	66.3701	2.0	0.0	67.0	16.0	3.0	3.0	I_AM_CURRENTLY_SMOKING	0.75	NO	48.9728	8.0	1.0	3.1
645	57	66.3701	1.0	1.0	69.0		3.0	3.0	I_AM_CURRENTLY_SMOKING	0.5	NO		8.0	3.0
646	57	66.3701	6.0		68.0	4.0	3.0	3.0	I_AM_CURRENTLY_SMOKING	0.75	NO		8.0	0.0
647	57		2.0	1.0										1.0
648	60		14.0	5.0	79.0	30.0	6.0	5.0		1.125	30_MINUTES_TO_1_HOUR			0.0	5.7
649	60		18.0	5.0	77.0	8.0	5.0	4.0		1.125	LESS_THAN_30_MINUTES	35.7872		0.0	5.0
650	60		12.0	0.0	81.0	9.0	5.0	5.0		0.875	LESS_THAN_30_MINUTES	26.7165		1.0	3.9
651	60		18.0	0.0	83.0	13.0	4.0	4.0	I_HAVE_NEVER_SMOKED	0.875	LESS_THAN_30_MINUTES		0.0	1.0	4.7
652	60	75.2795	10.0	6.0	79.0	18.0	3.0	4.0	I_HAVE_NEVER_SMOKED	0.375	LESS_THAN_30_MINUTES		1.0	1.0	5.0
653	60	68.6858	8.0	0.0	77.0	22.0	4.0	4.0	I_HAVE_NEVER_SMOKED	0.375	LESS_THAN_30_MINUTES		22.0	2.0	4.2
654	60		8.0	3.0		18.0							2.0	0.0	4.6
655	60		13.0	4.0										0.0
656	60		10.0	4.0										0.0
657	60		12.0	5.0	80.0	22.0							6.0	0.0	5.3
658	60		15.0	5.0	81.0	20.0							2.0	0.0	5.4
659	60		13.0	2.0	82.0	20.0							2.0	0.0	5.0
660	60		4.0	3.0	82.0	12.0							1.0	0.0	3.8
661	60		2.0	2.0	82.0	12.0							1.0	0.0	3.3
662	60		15.0	6.0	83.0	14.0							1.0	0.0	5.2
663	60		8.0	2.0	83.0									0.0
664	60		5.0	2.0		24.0							1.0	0.0	4.3
665	60	75.2795	12.0	2.0	81.0	16.0	2.0	5.0	I_HAVE_NEVER_SMOKED	1.125	NO	36.8171	1.0	0.0	4.8
666	60		6.0	4.0		18.0							1.0	0.0	4.4
667	60		7.0	3.0		16.0							2.0	0.0	4.4
668	60		10.0	2.0	81.0	16.0							1.0	0.0	4.6
669	60	75.2795	7.0	2.0	81.0	12.0	3.0	4.0	I_HAVE_NEVER_SMOKED	0.875	LESS_THAN_30_MINUTES	25.5765	1.0	0.0	4.1
670	60		6.0	5.0		5.0							1.0	0.0	3.5
671	60		7.0	5.0	82.0	12.0							0.0	0.0	4.3
672	60		10.0	3.0	79.0	8.0							0.0	0.0	4.2
673	60		5.0	1.0	78.0	16.0							0.0	1.0	3.9
674	60		6.0	2.0	79.0	11.0							1.0	0.0	3.9
675	60		2.0	2.0	80.0								2.0	0.0
676	60		1.0	1.0	79.0	9.0							2.0	2.0	2.7
677	60		3.0	0.0	81.0	12.0							0.0	1.0	3.1
678	60		7.0	5.0	82.0	28.0							0.0	0.0	5.0
679	60		9.0	2.0	80.0	8.0							0.0	0.0	4.0
680	60		2.0	0.0	80.0	9.0							5.0	1.0	2.7
681	60		3.0	2.0	80.0	24.0							1.0	0.0	4.0
682	60		3.0	2.0	80.0	12.0							1.0	0.0	3.5
683	60		4.0	1.0										1.0
684	60	77.9147	4.0	0.0	76.0		5.0	5.0	I_HAVE_NEVER_SMOKED	1.125	LESS_THAN_30_MINUTES			1.0
685	60					8.0	4.0	5.0	I_HAVE_NEVER_SMOKED	0.875	LESS_THAN_30_MINUTES	30.5378		0.0
686	62		5.0	4.0		41.0	0.0	0.0		0.0	NO			1.0	4.9
687	62		0.0	3.0		44.0	0.0	0.0			NO			1.0	3.5
688	62		2.0	14.0		42.0	0.0	0.0			NO			0.0	5.0
689	62		2.0	6.0		41.0	1.0	1.0		0.375	NO	50.3402		1.0	4.6
690	62		2.0	4.0	56.0	22.0	1.0	1.0		0.25	NO	54.2076		1.0	4.0
691	62		1.0	3.0	58.0	30.0	0.0	1.0		0.0	NO	50.0307		2.0	3.9
692	62		1.0	1.0	59.0	46.0	1.0	1.0		0.75	NO	44.1675		2.0	4.0
693	62		17.0	17.0	58.0	60.0	3.0	4.0		0.625	30_MINUTES_TO_1_HOUR	50.5535		0.0	7.0
694	62		0.0	19.0	57.0	30.0	3.0	3.0		1.0	NO	32.9172		1.0	4.0
695	62		3.0	14.0		36.0	5.0	7.0			NO			0.0	5.0
696	62		7.0	15.0		28.0	5.0	5.0			12_HOURS			0.0	5.5
697	62		1.0	5.0	58.0	34.0	3.0	4.0		1.125	NO			1.0	4.1
698	62		2.0	3.0	59.0	32.0	1.0	1.0		0.625	NO	53.4863		0.0	4.2
699	62		7.0	11.0	58.0	68.0	7.0	7.0		1.25	30_MINUTES_TO_1_HOUR	35.4325		0.0	6.0
700	62		2.0	2.0		31.0	1.0	1.0		0.625	NO	42.0223		0.0	4.0
701	62		2.0	7.0		28.0							13.0	0.0	4.3
702	62	77.9147	5.0	7.0	57.0	37.0	0.0	1.0	I_HAVE_NEVER_SMOKED	0.625	NO	53.7957		0.0	5.0
703	62	77.9147	1.0	3.0	55.0	26.0	3.0	3.0	I_HAVE_NEVER_SMOKED	1.0	NO	35.2379	2.0	1.0	3.8
704	62	38.7292	1.0	1.0	54.0	56.0	3.0	3.0	I_HAVE_NEVER_SMOKED	1.5	NO	32.8143	19.0	2.0	4.1
705	62	62.4116	1.0	2.0	57.0	22.0	4.0	4.0	I_HAVE_NEVER_SMOKED	1.25	NO	34.6245	9.0	1.0	3.5
706	62	69.0052	0.0	0.0	55.0	20.0	1.0	1.0	I_HAVE_NEVER_SMOKED	1.125	NO	42.1175	17.0	2.0	2.4
707	62		2.0	2.0	56.0	27.0							0.0	0.0	3.9
708	62		16.0	14.0	55.0	42.0							29.0	0.0	6.5
709	62		0.0	0.0	55.0	43.0							29.0	2.0	3.0
710	62		3.0	2.0										0.0
711	63						0.0	0.0		0.0	NO			1.0
712	63		2.0	4.0	59.0	2.0	0.0	1.0		0.0	NO	57.2927		1.0	2.1
713	63		1.0	2.0	60.0	9.0	0.0	0.0		0.0	NO	57.6059		2.0	2.9
714	63		0.0	2.0	61.0	10.0	0.0	1.0		0.0	NO	58.6114		2.0	2.3
715	64		4.0	7.0		34.0	5.0	5.0		0.625	30_MINUTES_TO_1_HOUR			0.0	4.8
716	64		3.0	6.0		23.0	1.0	2.0		0.875	NO	28.9386		0.0	4.3
717	64		2.0	15.0	80.0	15.0	3.0	4.0		1.125	NO	40.3794		0.0	4.2
718	64		5.0	6.0	79.0	18.0	2.0	2.0		0.75	30_MINUTES_TO_1_HOUR	20.941		0.0	4.4
719	64		0.0	5.0	78.0	32.0	5.0	4.0		1.125	30_MINUTES_TO_1_HOUR			1.0	3.5
720	64		3.0	10.0	72.0	28.0	4.0	3.0		1.125	LESS_THAN_30_MINUTES	41.1382		0.0	4.7
721	64		5.0	9.0	73.0	17.0	3.0	5.0		0.625	30_MINUTES_TO_1_HOUR	45.8892		0.0	4.6
722	64		0.0	11.0	77.0	20.0	5.0	4.0		0.625	NO	35.5617		1.0	3.4
723	65		3.0	11.0		38.0	8.0	10.0		0.25	NO			1.0	5.0
724	65		5.0	12.0		41.0	8.0	10.0		0.375	NO			1.0	5.4
725	65		3.0	10.0	68.0	71.0	9.0	10.0		0.875	30_MINUTES_TO_1_HOUR	28.5144		0.0	5.4
726	65		1.0	8.0	68.0	50.0	9.0	4.0		1.0	NO			1.0	4.6
727	65		0.0	2.0		36.0	6.0	9.0		0.625	NO	44.5407		1.0	3.3
728	66						1.0	3.0		0.0	NO			1.0
729	66		0.0	0.0		4.0	1.0	1.0		0.0	NO	49.9944		3.0	1.2
730	66		0.0	1.0	70.0	4.0	1.0	1.0		0.0	NO	55.2583		3.0	1.5
731	66		0.0	0.0		2.0	0.0	0.0		0.0	NO			3.0	0.7
732	66		0.0	0.0	71.0	4.0	0.0	1.0		0.0	NO	55.9235		3.0	1.2
733	66		0.0	0.0	72.0	3.0	1.0	1.0		0.75	NO			2.0	1.0
734	66		0.0	0.0	73.0		0.0	2.0		0.0	NO	55.9128		3.0
735	66		0.0	0.0	72.0		0.0	1.0		0.0	NO	55.9128		3.0
736	67		9.0	9.0	71.0	21.0	5.0	5.0	I_AM_CURRENTLY_SMOKING	1.0	NO	34.1832		0.0	5.2
737	67		5.0	4.0	71.0	22.0	1.0	1.0		0.375	30_MINUTES_TO_1_HOUR	43.1274		1.0	4.5
738	67				71.0	13.0	2.0	4.0		0.75	NO	43.4726		0.0
739	67		12.0	3.0	70.0	32.0	5.0	6.0		0.75	12_HOURS	39.4284		0.0	5.4
740	67		1.0	5.0	73.0	16.0	1.0	0.0		0.25	NO	48.1269		2.0	3.5
741	68		6.0	7.0	69.0	26.0	4.0	4.0	I_AM_CURRENTLY_SMOKING	2.375	LESS_THAN_30_MINUTES	20.971		0.0	4.9
742	68		1.0	3.0		26.0			I_AM_CURRENTLY_SMOKING	2.75		19.4966		1.0	3.8
743	69		4.0	12.0	86.0		2.0	3.0		0.625	LESS_THAN_30_MINUTES	35.9932		0.0
744	69		0.0	9.0	87.0	32.0	1.0	2.0		0.125	LESS_THAN_30_MINUTES	51.1081		2.0	3.7
745	69		10.0	3.0	85.0	22.0	0.0	2.0		0.0	NO	51.6997		1.0	4.9
746	70		12.0	9.0	67.0	3.0	10.0	9.0		2.25	30_MINUTES_TO_1_HOUR	25.7471		0.0	4.0
747	70		0.0	0.0	58.0	6.0	9.0	9.0		1.875	24_HOURS	25.7971		2.0	1.5
748	70		4.0	0.0	67.0	3.0	9.0	9.0		2.375	MORE_THAN_4_HOURS	23.2237		1.0	2.2
749	71		1.0	1.0	71.0	17.0	6.0	6.0	I_AM_CURRENTLY_SMOKING	0.875	12_HOURS	51.2633		2.0	3.2
750	72		21.0	16.0	68.0	42.0	7.0	7.0		2.5	ALL_DAY	15.7806		0.0	7.0
751	72		12.0	13.0	68.0	32.0	6.0	6.0		2.125	ALL_DAY	19.8914		0.0	6.0
752	72		11.0	18.0	63.0	33.0	4.0	5.0		1.75	30_MINUTES_TO_1_HOUR	28.8808		0.0	6.1
753	73		12.0	3.0	70.0	20.0	3.0	3.0		1.25	LESS_THAN_30_MINUTES	38.4626		0.0	5.0
754	74		7.0	2.0	76.0	12.0	5.0	5.0	I_AM_CURRENTLY_SMOKING	0.375	LESS_THAN_30_MINUTES	55.503		1.0	4.1
755	75		22.0	7.0	58.0	26.0	9.0	9.0	I_AM_CURRENTLY_SMOKING	1.0	30_MINUTES_TO_1_HOUR	39.3967		0.0	6.3
756	75		6.0	2.0	58.0	28.0	5.0	10.0		1.625	30_MINUTES_TO_1_HOUR	26.0565		0.0	4.6
757	75		10.0	6.0	63.0	50.0	10.0	10.0		1.5	24_HOURS	26.4709		0.0	5.8
758	75	77.9147	0.0	0.0	61.0	18.0	1.0	0.0	I_AM_A_FORMER_SMOKER_FOR_MORE_THAN_A_YEAR	0.375	NO	43.8033	8.0	3.0	2.3
759	78		24.0	4.0	83.0	8.0	3.0	3.0		1.0	LESS_THAN_30_MINUTES	36.8419		0.0	5.3
760	79		5.0	5.0	60.0	4.0	3.0	2.0	I_AM_CURRENTLY_SMOKING	0.875	12_HOURS	40.6517		0.0	3.2
761	79		11.0	1.0	57.0	14.0	3.0	3.0		0.25	LESS_THAN_30_MINUTES	54.2076		2.0	4.5
762	80		0.0	0.0	112.0	10.0	0.0	0.0		0.0	NO	57.5088		3.0	1.9
763	80		0.0	0.0	105.0	16.0	0.0	0.0		0.0	NO	55.9128		3.0	2.3
764	80	100.0	0.0	0.0	112.0	14.0	0.0	1.0	I_AM_A_FORMER_SMOKER_FOR_MORE_THAN_A_YEAR	0.0	LESS_THAN_30_MINUTES	55.9128	5.0	3.0	2.2
765	80	77.9147	0.0	0.0	110.0	14.0	3.0	2.0	I_AM_A_FORMER_SMOKER_FOR_MORE_THAN_A_YEAR	0.375	NO	53.0744	2.0	3.0	2.2
766	80	77.9147	1.0	0.0	118.0	18.0	1.0	0.0	I_AM_A_FORMER_SMOKER_FOR_MORE_THAN_A_YEAR	0.0	NO	53.7957	12.0	3.0	2.9
767	80	100.0	0.0	0.0	120.0	16.0	0.0	1.0		0.0	NO		3.0	3.0	2.3
768	80		0.0	0.0	122.0	16.0							14.0	2.0	2.3
769	80	77.9147	0.0	0.0		24.0	1.0	1.0	I_AM_A_FORMER_SMOKER_FOR_MORE_THAN_A_YEAR	0.125	LESS_THAN_30_MINUTES	53.7957	14.0	3.0	2.6
770	80	77.9147	3.0	4.0	119.0	20.0	4.0	4.0		0.25	LESS_THAN_30_MINUTES		13.0	1.0	4.1
771	80	100.0	0.0	1.0	118.0	18.0	1.0	1.0	I_AM_A_FORMER_SMOKER_FOR_MORE_THAN_A_YEAR	0.375	NO	53.4863	12.0	3.0	2.6
772	80		0.0	0.0	112.0	10.0							5.0	2.0	1.9
773	80	100.0	0.0	0.0	110.0	16.0	1.0	2.0	I_AM_A_FORMER_SMOKER_FOR_MORE_THAN_A_YEAR	0.25	NO	56.7814	6.0	3.0	2.3
774	80	100.0	0.0	0.0	109.0	12.0	1.0	0.0		0.5	NO		7.0	3.0	2.0
775	80	100.0	0.0	0.0	109.0	24.0	0.0	0.0	I_AM_A_FORMER_SMOKER_FOR_MORE_THAN_A_YEAR	0.0	NO	53.1847	6.0	3.0	2.6
776	80	100.0	0.0	0.0	112.0	14.0	0.0	1.0		0.0	LESS_THAN_30_MINUTES		7.7	3.0	2.2
777	80	100.0	0.0	0.0	110.0	18.0	0.0	1.0	I_AM_A_FORMER_SMOKER_FOR_MORE_THAN_A_YEAR	0.0	NO	54.2076	5.0	3.0	2.3
778	80	100.0	0.0	0.0	111.0		1.0	1.0		0.0	NO			3.0
779	80	100.0	0.0	0.0	109.0	30.0	0.0	0.0	I_AM_A_FORMER_SMOKER_FOR_MORE_THAN_A_YEAR	0.0	LESS_THAN_30_MINUTES	55.9128	10.0	3.0	2.7
780	80	100.0	0.0	0.0	109.0		0.0	0.0		0.125	NO			3.0
781	80	77.9147	0.0	0.0	105.0	23.0	1.0	1.0	I_AM_A_FORMER_SMOKER_FOR_MORE_THAN_A_YEAR	0.25	LESS_THAN_30_MINUTES	55.9128	8.0	3.0	2.5
782	80	100.0	0.0	0.0	109.0	11.0	0.0	1.0		0.0	LESS_THAN_30_MINUTES		8.0	3.0	2.0
783	80	100.0	0.0	0.0	109.0	24.0	0.0	1.0	I_AM_A_FORMER_SMOKER_FOR_MORE_THAN_A_YEAR	0.0	LESS_THAN_30_MINUTES	55.1915	6.2	3.0	2.6
784	81		0.0	6.0	66.0	5.0	1.0	3.0		1.25	30_MINUTES_TO_1_HOUR	33.1961		1.0	2.1
785	81		0.0	2.0	68.0		2.0	2.0		1.25	30_MINUTES_TO_1_HOUR	35.9995		1.0
786	81		1.0	1.0	65.0	4.0	4.0	4.0		1.0	30_MINUTES_TO_1_HOUR	30.0553		2.0	2.1
787	81		1.0	0.0	64.0	2.0	2.0	2.0		1.0	NO	34.9326		2.0	1.3
788	81		0.0	3.0		7.0								1.0	2.2
789	81		4.0	2.0	64.0	4.0	2.0	3.0		0.75	NO	52.3406		0.0	2.8
790	82		0.0	1.0	57.0	19.0	1.0	1.0		0.0	NO	54.7796		3.0	2.7
791	83		7.0	4.0	69.0	2.0	9.0	9.0	I_AM_CURRENTLY_SMOKING	0.25	LESS_THAN_30_MINUTES	45.4151		1.0	2.9
792	83		1.0	0.0	70.0	2.0	0.0	0.0		0.0	NO	53.7957		3.0	1.3
793	84		0.0	0.0	53.0	6.0	0.0	0.0		0.0	NO			3.0	1.5
794	84		2.0	0.0	52.0	1.0	0.0	0.0		0.0				2.0	1.0
795	85	63.5524	2.0	2.0	59.0	16.0	2.0	2.0	I_HAVE_NEVER_SMOKED	2.125	NO	26.8024	31.0	0.0	3.5
796	89		14.0	12.0	97.0	60.0	1.0	2.0		0.875	LESS_THAN_30_MINUTES	37.6022		0.0	6.6
797	89		1.0	0.0	106.0	5.0	0.0	0.0		0.0	NO			3.0	2.0
798	89	77.9147	17.0	3.0	107.0	5.0	7.0	6.0	I_HAVE_NEVER_SMOKED	1.375	30_MINUTES_TO_1_HOUR		4.0	0.0	4.4
799	90		3.0	3.0		20.0	1.0	2.0		0.5	LESS_THAN_30_MINUTES			1.0	4.0
800	90		11.0	9.0		26.0	7.0	8.0		1.125	ALL_DAY			0.0	5.5
801	90		6.0	13.0		22.0	2.0	3.0		0.75	30_MINUTES_TO_1_HOUR			0.0	5.1
802	90		5.0	6.0		41.0	2.0	5.0		0.125	LESS_THAN_30_MINUTES	52.3643		1.0	5.1
803	90		4.0	4.0	81.0	56.0	2.0	2.0		0.125	LESS_THAN_30_MINUTES	47.7482		1.0	5.0
804	90		0.0	3.0	85.0	18.0	3.0	2.0		0.75	30_MINUTES_TO_1_HOUR	40.3649		1.0	2.9
805	90		3.0	1.0	80.0	14.0	1.0	1.0		0.5	NO	49.8642		2.0	3.5
806	90		1.0	4.0	85.0	14.0	0.0	1.0		0.0	NO	48.9641		2.0	3.4
807	90		0.0	3.0	78.0	10.0	1.0	2.0		0.625	LESS_THAN_30_MINUTES	43.1296		1.0	2.4
808	90		2.0	1.0	79.0	11.0	1.0	1.0		0.625	NO	49.376000000000005		1.0	3.1
809	90		1.0	4.0	77.0	16.0	1.0	1.0		0.25	LESS_THAN_30_MINUTES	53.45		2.0	3.5
810	90		5.0	5.0	78.0	36.0	2.0	2.0		0.5	LESS_THAN_30_MINUTES	47.6707		1.0	4.9
811	90	100.0	3.0	5.0	71.0	6.0	1.0	1.0	I_AM_A_FORMER_SMOKER_FOR_MORE_THAN_A_YEAR	0.375	NO	52.1115	2.0	1.0	3.2
812	90	77.9147	0.0	4.0		11.0	0.0	0.0	I_AM_A_FORMER_SMOKER_FOR_MORE_THAN_A_YEAR	0.625	NO	53.7957	2.0	1.0	2.6
813	90	71.321	1.0	8.0			1.0	1.0	I_AM_A_FORMER_SMOKER_FOR_MORE_THAN_A_YEAR	0.375	NO	41.6132	3.0	2.0
814	90	71.321	0.0	4.0		10.0	1.0	2.0	I_AM_A_FORMER_SMOKER_FOR_MORE_THAN_A_YEAR	0.375	NO	30.3449		2.0	2.5
815	90	75.2795	4.0	6.0			1.0	1.0	I_AM_A_FORMER_SMOKER_FOR_MORE_THAN_A_YEAR	0.5	NO	32.9959	2.0	1.0
816	90	77.9147	5.0	6.0		33.0	2.0	2.0	I_AM_A_FORMER_SMOKER_FOR_MORE_THAN_A_YEAR	0.75	NO	43.6042	16.0	0.0	4.9
817	90	77.9147	3.0	6.0		30.0	2.0	1.0	I_AM_A_FORMER_SMOKER_FOR_MORE_THAN_A_YEAR	0.625	NO	46.5375	1.1	0.0	4.5
818	90	100.0	0.0	4.0	73.0	78.0	1.0	1.0	I_AM_A_FORMER_SMOKER_FOR_MORE_THAN_A_YEAR	0.625	NO	43.4938	116.0	1.0	4.1
819	90		7.0	7.0		18.0							5.0	0.0	4.7
820	91		2.0	0.0		14.0	1.0	1.0			NO			1.0	3.0
821	91		2.0	2.0		18.0	2.0	1.0		1.25	NO	25.182		0.0	3.6
822	91		12.0	12.0		30.0	8.0	7.0		2.0	NO			0.0	5.9
823	91		2.0	2.0	100.0	20.0	1.0	1.0		1.5	NO	31.1316		0.0	3.7
824	91		0.0	1.0	104.0	24.0	2.0	3.0		1.375	NO	16.0107		2.0	2.9
825	91		11.0	12.0		29.0	9.0	8.0		2.125	30_MINUTES_TO_1_HOUR			0.0	5.8
826	91		20.0	13.0		26.0	4.0	4.0		2.25	LESS_THAN_30_MINUTES			0.0	6.4
827	91		0.0	1.0	99.0	16.0	0.0	0.0		1.625	NO			2.0	2.6
828	91		1.0	2.0	104.0	6.0	1.0	1.0		2.125	NO	28.3972		1.0	2.5
829	91		1.0	2.0	103.0	11.0	1.0	1.0		1.75	NO	22.313000000000002		1.0	3.0
830	91		4.0	2.0	104.0	20.0	0.0	1.0		2.375	NO	27.7624		0.0	4.1
831	91		2.0	7.0	104.0	14.0	1.0	1.0		2.25	NO	21.5425		0.0	3.8
832	91	48.0493	3.0	2.0	108.0	10.0	4.0	4.0	I_HAVE_NEVER_SMOKED	2.375	NO	17.8888		0.0	3.4
833	91	56.9587	2.0	4.0	90.0		4.0	4.0	I_HAVE_NEVER_SMOKED	2.5	NO	18.1878	10.0	0.0
834	91	48.0493	3.0	7.0	92.0		6.0	3.0	I_HAVE_NEVER_SMOKED	2.125	NO	19.0563	13.0	0.0
835	91		3.0	3.0	104.0								15.0	0.0
836	92		4.0	7.0		23.0	4.0	4.0		1.125	30_MINUTES_TO_1_HOUR			0.0	4.5
837	92		5.0	6.0		24.0	0.0	1.0		0.75	30_MINUTES_TO_1_HOUR			0.0	4.7
838	92		2.0	4.0		16.0	0.0	0.0		0.375	LESS_THAN_30_MINUTES	54.1632		1.0	3.7
839	92		1.0	3.0		12.0	1.0	1.0		0.75	LESS_THAN_30_MINUTES			1.0	3.2
840	92		5.0	7.0		44.0	3.0	2.0		1.5	LESS_THAN_30_MINUTES			0.0	5.2
841	92		5.0	8.0	53.0	66.0	2.0	7.0		1.625	30_MINUTES_TO_1_HOUR	18.9874		0.0	5.5
842	92		0.0	2.0		14.0	0.0	0.0			NO			1.0	2.6
843	92		5.0	5.0		74.0	10.0	10.0			24_HOURS			0.0	5.4
844	92		3.0	8.0	51.0	15.0	1.0	1.0		0.875	NO	42.4702		0.0	4.1
845	92		3.0	4.0	50.0	18.0	1.0	3.0		0.5	LESS_THAN_30_MINUTES	38.2215		1.0	4.0
846	92		7.0	7.0	51.0	20.0	1.0	2.0		1.0	NO	28.9574		0.0	4.8
847	92		4.0	6.0	52.0	15.0	0.0	2.0		0.625	NO			0.0	4.2
848	92		1.0	1.0	53.0	30.0	0.0	1.0		0.375	LESS_THAN_30_MINUTES	51.0943		3.0	3.6
849	92		6.0	5.0	53.0	28.0	1.0	3.0		2.0	LESS_THAN_30_MINUTES	16.635		0.0	4.8
850	92	77.9147	4.0	4.0	53.0	12.0	0.0	1.0	I_HAVE_NEVER_SMOKED	0.75	NO	29.5308		0.0	3.9
851	92	77.9147	6.0	6.0	60.0		0.0	1.0	I_HAVE_NEVER_SMOKED	1.375	NO		20.0	0.0
852	92	77.9147	6.0	6.0			0.0	0.0		0.875	NO			0.0
853	92	75.2795	4.0	3.0	52.0	24.0	2.0	2.0	I_HAVE_NEVER_SMOKED	1.5	NO	26.6752		0.0	4.3
854	92	77.9147	2.0	5.0	53.0		0.0	1.0	I_HAVE_NEVER_SMOKED	1.125	NO	48.07899999999999	9.0	0.0
855	92	84.5768	4.0	3.0	54.0		1.0	2.0	I_HAVE_NEVER_SMOKED	1.5	30_MINUTES_TO_1_HOUR	27.1313	37.0	0.0
856	93		2.0	5.0		8.0	1.0	2.0		2.0	NO			0.0	3.3
857	93		1.0	8.0		12.0	2.0	1.0		1.125	NO	32.289		1.0	3.5
858	93		7.0	9.0	63.0	8.0	1.0	2.0		1.125	NO	38.1262		0.0	4.2
859	93		2.0	4.0	67.0	10.0	0.0	0.0		1.375	NO	31.5787		0.0	3.4
860	93		3.0	11.0	71.0	8.0	1.0	1.0		1.5	NO	36.7735		0.0	3.8
861	93		2.0	4.0	70.0	12.0	2.0	1.0		1.75	NO	45.6189		0.0	3.5
862	93		0.0	3.0	68.0	11.0	2.0	1.0		1.25	NO	41.7268		1.0	2.5
863	93		8.0	6.0	70.0	13.0	5.0	9.0		1.125	NO	29.1406		0.0	4.6
864	93	77.9147	3.0	6.0	72.0	15.0	2.0	2.0	I_HAVE_NEVER_SMOKED	1.5	NO	45.9204		0.0	4.0
865	93	77.9147	2.0	2.0	73.0	11.0	2.0	2.0	I_HAVE_NEVER_SMOKED	1.625	LESS_THAN_30_MINUTES	35.9696		0.0	3.3
866	94		3.0	8.0		46.0	2.0	2.0		1.25	NO			0.0	5.0
867	94		2.0	8.0		23.0	3.0	4.0		0.875	NO			0.0	4.2
868	94		3.0	11.0		30.0	5.0	7.0		1.375	30_MINUTES_TO_1_HOUR			0.0	4.8
869	94		4.0	5.0	53.0	30.0	5.0	8.0		1.375	LESS_THAN_30_MINUTES			0.0	4.6
870	94		10.0	12.0		20.0	6.0	5.0		2.0	LESS_THAN_30_MINUTES			0.0	5.4
871	94		2.0	8.0	53.0	25.0	7.0	7.0		1.75	30_MINUTES_TO_1_HOUR			0.0	4.3
872	94		6.0	6.0	53.0	31.0	2.0	4.0		1.5	NO	29.2479		0.0	5.0
873	94		1.0	2.0	52.0	18.0	3.0	2.0		1.625	NO			1.0	3.4
874	94		1.0	1.0	53.0	23.0	3.0	3.0		1.625	LESS_THAN_30_MINUTES	23.3996		2.0	3.4
875	94		2.0	2.0	54.0	28.0	3.0	3.0		1.625				0.0	4.0
876	94		1.0	3.0	55.0	18.0	3.0	3.0		1.5	12_HOURS			1.0	3.5
877	94	66.3701	5.0	4.0	57.0	32.0	5.0	6.0	I_HAVE_NEVER_SMOKED	1.625	NO			0.0	4.7
878	94	62.4116	4.0	7.0	56.0	30.0	5.0	5.0	I_HAVE_NEVER_SMOKED	1.75	30_MINUTES_TO_1_HOUR		11.0	0.0	4.7
879	94		3.0	3.0	53.0	36.0							33.0	0.0	4.4
880	94	59.7764	2.0	3.0	53.0	24.0	4.0	3.0	I_HAVE_NEVER_SMOKED	1.75	30_MINUTES_TO_1_HOUR	37.5881	7.0	0.0	3.9
881	94	39.4935	5.0	9.0	55.0	24.0	8.0	3.0	I_HAVE_NEVER_SMOKED	1.75		30.9096	5.7	0.0	4.8
882	94	69.0052	1.0	5.0	53.0		2.0	2.0	I_HAVE_NEVER_SMOKED	1.5	30_MINUTES_TO_1_HOUR		8.3	1.0
883	95		19.0	20.0		49.0	7.0	8.0		1.625	ALL_DAY	18.1229		0.0	7.1
884	95		11.0	10.0	47.0		9.0	10.0		1.875	ALL_DAY	11.0379		0.0
885	95		16.0	20.0	48.0		8.0	8.0		1.625	ALL_DAY	20.2058		0.0
886	95		20.0	16.0		45.0	10.0	10.0		2.125	ALL_DAY	11.0244		0.0	7.0
887	95		9.0	13.0	47.0	6.0	9.0	10.0		2.0	24_HOURS	12.6371		0.0	4.4
888	95		2.0	9.0	46.0	10.0	8.0	8.0		2.125	MORE_THAN_4_HOURS	16.1455		0.0	3.7
889	95		5.0	6.0	47.0	29.0	8.0	8.0		2.25	12_HOURS	16.1455		0.0	4.8
890	95		19.0	22.0	46.0	14.0	9.0	9.0		2.25	ALL_DAY	18.0751		0.0	6.2
891	95		7.0	13.0	45.0	26.0	8.0	10.0		2.125	MORE_THAN_4_HOURS	19.0203		0.0	5.3
892	95		21.0	19.0	46.0	12.0	7.0	5.0		2.0	12_HOURS	27.7142		0.0	6.1
893	95	56.9587	8.0	14.0	46.0	14.0	7.0	7.0	I_HAVE_NEVER_SMOKED	1.875	24_HOURS	21.1083	5.0	0.0	5.0
894	95		21.0	22.0	47.0								29.0	0.0
895	95	68.6858					8.0	8.0	I_HAVE_NEVER_SMOKED	1.75	30_MINUTES_TO_1_HOUR	43.3872		0.0
896	95	38.7292	9.0	12.0			8.0	7.0		2.0	30_MINUTES_TO_1_HOUR		58.0	0.0
897	95		6.0	12.0	47.0								8.0	0.0
898	95	56.9587	0.0	8.0	47.0		8.0	4.0		2.125	NO		10.0	1.0
899	95		3.0	13.0	48.0								34.0	0.0
900	95	0.433493	11.0	3.0	51.0		9.0	9.0		2.5	24_HOURS		46.0	0.0
901	95	56.9587	11.0	7.0			7.0	4.0	I_HAVE_NEVER_SMOKED	2.25	MORE_THAN_4_HOURS	22.7731	7.3	0.0
902	95	27.0021	14.0	11.0	47.0		10.0	8.0	I_HAVE_NEVER_SMOKED	2.125	12_HOURS	28.7222		0.0
903	97		1.0	3.0	63.0	21.0	7.0	7.0		0.75	12_HOURS	40.2418		1.0	3.6
904	97	100.0	0.0	3.0	61.0	10.0	0.0	1.0	I_AM_A_FORMER_SMOKER_FOR_MORE_THAN_A_YEAR	0.125	NO	51.0796	0.0	2.0	2.4
905	97	69.0052	1.0	10.0	57.0	17.0	2.0	3.0	I_AM_A_FORMER_SMOKER_FOR_MORE_THAN_A_YEAR	0.25	MORE_THAN_4_HOURS	45.5254	7.0	2.0	3.9
906	97	78.3025	0.0	1.0	61.0	12.0	1.0	1.0	I_AM_A_FORMER_SMOKER_FOR_MORE_THAN_A_YEAR	0.125	LESS_THAN_30_MINUTES	55.2089	13.0	3.0	2.3
907	97	66.3701	1.0	1.0	61.0	20.0	4.0	2.0	I_AM_A_FORMER_SMOKER_FOR_MORE_THAN_A_YEAR	0.875	24_HOURS	27.0814	8.0	2.0	3.3
908	97	78.3025	3.0	2.0	67.0	30.0	1.0	3.0	I_AM_A_FORMER_SMOKER_FOR_MORE_THAN_A_YEAR	0.125	NO	50.8993	4.0	1.0	4.2
909	97	69.0052	4.0	0.0	66.0	36.0	1.0	3.0	I_AM_A_FORMER_SMOKER_FOR_MORE_THAN_A_YEAR	0.25	NO	57.8219	8.0	2.0	3.9
910	97	77.9147	0.0	0.0	67.0	32.0	0.0	0.0	I_AM_A_FORMER_SMOKER_FOR_MORE_THAN_A_YEAR	0.125	NO	54.3548	11.0	3.0	2.8
911	98		3.0	3.0	53.0	25.0	1.0	1.0		0.625	NO	33.1313		0.0	4.2
912	98		2.0	2.0	52.0	36.0							25.0	0.0	4.2
913	98	18.0926					7.0	7.0	I_AM_A_FORMER_SMOKER_FOR_MORE_THAN_A_YEAR	2.5	30_MINUTES_TO_1_HOUR	23.0911		0.0
914	98		0.0	3.0		23.0							8.0	1.0	3.1
915	100		3.0	7.0		23.0	7.0	5.0		2.25	MORE_THAN_4_HOURS			0.0	4.4
916	100		2.0	2.0		20.0	5.0	5.0			NO			0.0	3.7
917	100		1.0	15.0		38.0	4.0	5.0		2.125	NO	16.5925		1.0	4.7
918	100		2.0	4.0	64.0	18.0	0.0	2.0		2.5	NO	23.1462		0.0	3.8
919	100		2.0	6.0	66.0	14.0	4.0	4.0		2.25	NO	22.1138		0.0	3.8
920	100		0.0	0.0	68.0	23.0	5.0	4.0		2.5	NO	20.0545		2.0	2.5
921	100		2.0	3.0	73.0	36.0	5.0	2.0		2.375	NO	23.2722		0.0	4.2
922	100		0.0	0.0	71.0	14.0	7.0	8.0		2.375	NO	17.4851		2.0	2.2
923	100		4.0	2.0	70.0	22.0	3.0	0.0		2.375	NO	19.3605		0.0	4.1
924	100		0.0	0.0	70.0	36.0	1.0	0.0		2.375	NO	37.8383		2.0	2.9
925	100	15.332	12.0	8.0	72.0		4.0	4.0	I_AM_A_FORMER_SMOKER_FOR_MORE_THAN_A_YEAR	2.75	NO			0.0
926	101		15.0	16.0		72.0	3.0	4.0		1.375	LESS_THAN_30_MINUTES			0.0	6.9
927	101		3.0	4.0		6.0	2.0	2.0		0.25	LESS_THAN_30_MINUTES	53.5531		1.0	3.2
928	101		3.0	10.0	61.0	36.0	8.0	8.0		1.125	ALL_DAY	34.716		0.0	4.9
929	102		4.0	6.0		42.0	7.0	7.0		2.125	30_MINUTES_TO_1_HOUR			0.0	4.9
930	103		3.0	13.0		66.0	2.0	1.0		1.75	30_MINUTES_TO_1_HOUR			0.0	5.5
931	104		0.0	0.0		25.0	0.0	0.0		0.25	NO			3.0	2.6
932	104		0.0	4.0	64.0	26.0	0.0	0.0		0.25	NO	45.7548		2.0	3.2
933	104		2.0	8.0	61.0	62.0	0.0	0.0		2.5	12_HOURS	32.968		0.0	5.0
934	104		1.0	4.0	59.0	45.0	1.0	0.0		1.125	NO	51.3632		1.0	4.2
935	105		3.0	13.0		6.0	8.0	7.0		1.375	24_HOURS			0.0	3.7
936	106		26.0	14.0		15.0	8.0	10.0		1.375	12_HOURS	32.2148		0.0	6.4
937	107		6.0	2.0	79.0	16.0	8.0	10.0		2.75	MORE_THAN_4_HOURS	23.9004		0.0	4.2
938	107		1.0	1.0	78.0	20.0	1.0	1.0		0.5	NO	46.9856		3.0	3.3
939	109		17.0	23.0	55.0	44.0	4.0	3.0		0.625	NO	39.8232		0.0	7.0
940	109		4.0	1.0	60.0	18.0	4.0	7.0		0.0	NO	49.5002		2.0	3.9
941	109		0.0	0.0	58.0	16.0	0.0	1.0		0.0	NO	54.5819		3.0	2.3
942	110		8.0	10.0	60.0	72.0	8.0	9.0		1.875	NO	29.9569		0.0	6.1
943	110		0.0	0.0	61.0	10.0	1.0	1.0		0.0	NO	51.6997		3.0	1.9
944	110		0.0	0.0	62.0	5.0				0.0	LESS_THAN_30_MINUTES			3.0	1.4
945	110	77.9147	1.0	1.0		10.0	2.0	2.0	I_HAVE_NEVER_SMOKED	0.0	12_HOURS	47.2709		3.0	2.8
946	110	77.9147	2.0	1.0	59.0	8.0			I_HAVE_NEVER_SMOKED	0.0		48.9641	1.0	2.0	2.9
947	110		0.0	0.0	60.0	8.0							2.0	2.0	1.7
948	110	77.9147	1.0	0.0	60.0	2.0	2.0	2.0	I_HAVE_NEVER_SMOKED	0.25	NO	51.0406	0.3	3.0	1.3
949	111		1.0	2.0			0.0	0.0		0.25	NO			2.0
950	112		4.0	3.0	79.0	30.0	2.0	2.0		1.25	LESS_THAN_30_MINUTES			0.0	4.5
951	113		0.0	2.0	71.0	50.0	0.0	0.0		2.0	NO	23.1199		1.0	3.5
952	114		15.0	5.0	65.0	6.0	6.0	9.0	I_AM_CURRENTLY_SMOKING	0.75	LESS_THAN_30_MINUTES	31.2078		0.0	4.5
953	114	77.9147	2.0	2.0	65.0	8.0	2.0	2.0		0.0	LESS_THAN_30_MINUTES	53.7957	25.0	1.0	3.0
954	114	77.9147	1.0	1.0	68.0	12.0	1.0	1.0	I_AM_CURRENTLY_SMOKING	0.0	NO	55.9128	3.0	3.0	2.9
955	115		4.0	4.0	54.0	5.0	7.0	7.0		1.0	30_MINUTES_TO_1_HOUR	33.5465		0.0	3.2
956	119		3.0	3.0	86.0	22.0	7.0			0.375	ALL_DAY			1.0	4.1
957	121	26.9336	5.0	5.0	84.0	2.0	4.0	5.0	I_AM_A_FORMER_SMOKER_FOR_MORE_THAN_A_YEAR	0.5	NO	34.3482	0.0	1.0	2.7
958	122		7.0	8.0		40.0	8.0	10.0		1.625	30_MINUTES_TO_1_HOUR			0.0	5.4
959	122					20.0							29.0
960	122		2.0	2.0										0.0
961	122	39.4365	0.0	1.0	108.0		5.0	5.0	I_AM_CURRENTLY_SMOKING	0.25	NO	49.667		3.0
962	123									1.125				0.0
963	123		6.0	18.0		18.0	7.0	8.0		1.0	30_MINUTES_TO_1_HOUR			0.0	5.1
964	123		12.0	18.0	85.0	19.0	4.0	7.0		1.0	30_MINUTES_TO_1_HOUR	30.1195		0.0	5.8
965	123		3.0	13.0	64.0	8.0	3.0	4.0		0.625	30_MINUTES_TO_1_HOUR	23.9748		0.0	3.9
966	123		7.0	10.0		12.0	5.0	7.0		1.625	LESS_THAN_30_MINUTES			0.0	4.6
967	123		4.0	11.0	62.0	10.0	3.0	6.0		1.375	LESS_THAN_30_MINUTES	29.6152		0.0	4.1
968	123		2.0	5.0	57.0	9.0	2.0	2.0		1.0	LESS_THAN_30_MINUTES			0.0	3.4
969	123		0.0	3.0	55.0	10.0	1.0	1.0		0.875	NO	29.250999999999998		1.0	2.4
970	123		2.0	4.0	71.0	5.0	2.0	6.0		1.25	NO	37.4724		0.0	2.8
971	123		2.0	1.0	60.0	9.0	3.0	5.0		1.125	NO			1.0	3.0
972	123		0.0	2.0	59.0	7.0	5.0	6.0		1.0	NO	38.6225		1.0	2.1
973	123		0.0	1.0	63.0	5.0	6.0	6.0		1.375	LESS_THAN_30_MINUTES	41.1631		2.0	1.7
974	123	59.7764	1.0	1.0		8.0	6.0	6.0	I_AM_A_FORMER_SMOKER_FOR_MORE_THAN_A_YEAR	1.5	LESS_THAN_30_MINUTES	33.5603		2.0	2.6
975	123	68.6858	2.0	2.0	61.0	10.0	7.0	5.0	I_AM_A_FORMER_SMOKER_FOR_MORE_THAN_A_YEAR	1.25	NO	35.2338	9.0	0.0	3.2
976	123	68.6858	8.0	3.0	61.0	8.0	6.0	6.0	I_AM_A_FORMER_SMOKER_FOR_MORE_THAN_A_YEAR	1.625	LESS_THAN_30_MINUTES	30.7074	4.0	0.0	4.0
977	123		4.0	5.0		5.0							8.0	0.0	3.3
978	124		2.0	3.0	75.0	10.0	1.0	0.0		0.125	LESS_THAN_30_MINUTES	54.7796		1.0	3.3
979	124		0.0	0.0		6.0	1.0	1.0			NO			2.0	1.5
980	124		0.0	0.0	80.0	4.0	1.0	0.0		0.0	NO	54.69		3.0	1.2
981	124		0.0	0.0		2.0	0.0	0.0			NO			2.0	0.7
982	124		1.0	0.0	67.0	1.0	0.0	0.0		0.0	NO	57.9333		3.0	0.8
983	124		0.0	0.0		4.0	0.0	1.0			NO			2.0	1.2
984	124		0.0	0.0	74.0	2.0	0.0	0.0		0.0	NO	56.7373		3.0	0.7
985	125		17.0	9.0	80.0	25.0	10.0	10.0		3.0	ALL_DAY	16.5601		0.0	6.0
986	125		17.0	12.0		11.0								0.0	5.5
987	125		17.0	11.0	83.0	15.0	8.0	9.0		2.75	30_MINUTES_TO_1_HOUR	19.9362		0.0	5.7
988	125		6.0	3.0	86.0	12.0	9.0	9.0		2.75	12_HOURS	20.3252	6.0	0.0	4.0
989	125	56.9587	22.0	0.0	90.0	10.0	4.0	7.0	I_AM_A_FORMER_SMOKER_FOR_MORE_THAN_A_YEAR	2.875	LESS_THAN_30_MINUTES		8.0	1.0	4.7
990	125	56.9587	28.0	6.0	89.0	18.0	9.0	9.0	I_AM_A_FORMER_SMOKER_FOR_MORE_THAN_A_YEAR	2.875	12_HOURS	15.3641	19.0	0.0	6.3
991	125	23.1348	26.0	4.0		8.0	8.0	8.0	I_AM_A_FORMER_SMOKER_FOR_MORE_THAN_A_YEAR	2.875	30_MINUTES_TO_1_HOUR	18.3629	11.0	0.0	5.4
992	125	30.2076	28.0	0.0	93.0		5.0	5.0	I_AM_A_FORMER_SMOKER_FOR_MORE_THAN_A_YEAR	2.875	12_HOURS	17.598	31.0	1.0
993	125	17.1686	20.0	6.0		5.0	5.0	4.0	I_AM_A_FORMER_SMOKER_FOR_MORE_THAN_A_YEAR	2.75	30_MINUTES_TO_1_HOUR	19.4765		0.0	4.8
994	125	21.2982	22.0	5.0			4.0	6.0	I_AM_A_FORMER_SMOKER_FOR_MORE_THAN_A_YEAR	2.625	30_MINUTES_TO_1_HOUR	29.178	1.0	0.0
995	125					5.0							0.5
996	125	56.9587	28.0	4.0		15.0	6.0	7.0	I_AM_A_FORMER_SMOKER_FOR_MORE_THAN_A_YEAR	2.375	30_MINUTES_TO_1_HOUR	34.8948	1.8	0.0	6.0
997	125	17.1686	5.0	0.0	64.0	10.0	4.0	4.0	I_AM_A_FORMER_SMOKER_FOR_MORE_THAN_A_YEAR	2.25	LESS_THAN_30_MINUTES	32.1508	1.0	1.0	3.3
998	127		18.0	19.0	66.0	12.0	5.0	4.0		0.875	30_MINUTES_TO_1_HOUR			0.0	5.9
999	127	38.7292	18.0	12.0	69.0	14.0	3.0	3.0	I_HAVE_NEVER_SMOKED	0.875	30_MINUTES_TO_1_HOUR	25.3266	1.0	0.0	5.8
1000	127	75.2795	10.0	7.0	69.0	20.0	4.0	2.0	I_HAVE_NEVER_SMOKED	0.75	30_MINUTES_TO_1_HOUR	35.7198	8.0	0.0	5.1
1001	128		0.0	2.0	75.0	28.0	10.0	9.0		1.0	30_MINUTES_TO_1_HOUR	17.8505		1.0	3.1
1002	128		2.0	9.0	72.0	24.0	7.0	5.0		1.125	ALL_DAY	31.8312		0.0	4.3
1003	128		7.0	0.0	74.0	20.0	2.0	2.0		1.25	LESS_THAN_30_MINUTES	44.6284		1.0	4.0
1004	128		7.0	0.0		4.0								1.0	2.8
1005	128		2.0	10.0		3.0								0.0	2.8
1006	128		7.0	4.0										0.0
1007	128	77.9147	2.0	0.0	75.0		5.0	5.0		1.625	LESS_THAN_30_MINUTES	30.703000000000003	0.7	1.0
1008	128		8.0	0.0	74.0	2.0							0.9	1.0	2.4
1009	129						6.0	6.0		1.125	LESS_THAN_30_MINUTES			0.0
1010	129						5.0	4.0			LESS_THAN_30_MINUTES
1011	129		7.0	8.0		32.0	4.0	3.0		1.125	LESS_THAN_30_MINUTES	32.6308		0.0	5.2
1012	129		8.0	8.0		41.0	5.0	4.0			LESS_THAN_30_MINUTES			0.0	5.5
1013	129		15.0	12.0		44.0	6.0	7.0			LESS_THAN_30_MINUTES			0.0	6.4
1014	129		10.0	0.0	57.0	36.0	5.0	3.0		1.5	LESS_THAN_30_MINUTES	24.9953		1.0	4.8
1015	129		6.0	13.0		24.0	4.0	4.0			NO			0.0	5.1
1016	129		6.0	6.0		40.0	4.0	5.0			LESS_THAN_30_MINUTES			0.0	5.2
1017	129		3.0	4.0		35.0	3.0	3.0			LESS_THAN_30_MINUTES			0.0	4.5
1018	129		5.0	7.0	56.0	44.0	3.0	4.0		1.5	LESS_THAN_30_MINUTES	38.0492		0.0	5.2
1019	129		7.0	12.0		52.0	6.0	5.0			LESS_THAN_30_MINUTES			0.0	5.8
1020	129		6.0	2.0		48.0	6.0	5.0			LESS_THAN_30_MINUTES			0.0	5.0
1021	129		9.0	9.0	53.0	35.0	6.0	6.0		1.5	LESS_THAN_30_MINUTES	34.9697		0.0	5.6
1022	129		9.0	4.0		50.0	9.0	10.0		2.0	LESS_THAN_30_MINUTES			0.0	5.5
1023	129		5.0	7.0		30.0	5.0	5.0			LESS_THAN_30_MINUTES			0.0	4.9
1024	129		3.0	1.0	60.0	25.0	4.0	5.0		1.5	LESS_THAN_30_MINUTES	43.0559		1.0	3.9
1025	129		2.0	1.0		64.0	4.0	4.0			LESS_THAN_30_MINUTES			1.0	4.5
1026	129		3.0	3.0	60.0	25.0	3.0	3.0		1.5	NO	38.5813		0.0	4.2
1027	129		3.0	2.0		24.0	2.0	2.0			LESS_THAN_30_MINUTES			0.0	4.0
1028	129		2.0	0.0	60.0	24.0	2.0	2.0		1.625	LESS_THAN_30_MINUTES	38.878		1.0	3.4
1029	129		0.0	0.0		18.0	3.0	3.0			LESS_THAN_30_MINUTES			2.0	2.3
1030	129		2.0	0.0	60.0	25.0	2.0	2.0		1.5	LESS_THAN_30_MINUTES	46.0506		1.0	3.4
1031	129		3.0	0.0		24.0	2.0	3.0			LESS_THAN_30_MINUTES			1.0	3.6
1032	129		1.0	0.0	61.0	20.0	2.0	2.0		1.625	LESS_THAN_30_MINUTES	41.968		2.0	3.0
1033	129		1.0	0.0		34.0	3.0	3.0			LESS_THAN_30_MINUTES			2.0	3.4
1034	129		5.0	3.0	55.0	34.0	7.0	6.0		2.125	LESS_THAN_30_MINUTES	28.378		0.0	4.7
1035	129	66.3701	5.0	10.0	60.0	32.0	3.0	3.0	I_HAVE_NEVER_SMOKED	1.875	LESS_THAN_30_MINUTES	46.2917	16.0	0.0	5.1
1036	129	69.0052	4.0	5.0		44.0	5.0	3.0	I_HAVE_NEVER_SMOKED	1.625	LESS_THAN_30_MINUTES	33.4892	36.0	0.0	4.9
1037	129		3.0	3.0		24.0							23.0	0.0	4.1
1038	129		8.0	7.0		30.0							71.0	0.0	5.2
1039	129	62.4116	7.0	6.0		8.0	3.0	3.0	I_HAVE_NEVER_SMOKED	1.625	LESS_THAN_30_MINUTES	32.9573	7.0	0.0	4.1
1040	129	71.321	3.0	2.0	54.0	14.0	0.0	1.0	I_HAVE_NEVER_SMOKED	1.5	NO		24.0	0.0	3.6
1041	129		22.0	19.0		36.0							117.0	0.0	7.0
1042	129	77.9147	3.0	4.0	50.0	11.0	4.0	3.0	I_HAVE_NEVER_SMOKED	1.5	12_HOURS		5.1	0.0	3.6
1043	129		5.0	3.0										0.0
1044	129		8.0	5.0	56.0	5.0							3.3	0.0	3.8
1045	129	66.3701					4.0	6.0	I_HAVE_NEVER_SMOKED	1.125	30_MINUTES_TO_1_HOUR	35.355		0.0
1046	130		7.0	4.0	76.0	10.0	2.0	8.0		0.375	30_MINUTES_TO_1_HOUR			1.0	4.1
1047	130		0.0	0.0	73.0	5.0	1.0	1.0		0.0	NO	55.501000000000005	0.7	3.0	1.4
1048	130	100.0	0.0	0.0	73.0	5.0	0.0	0.0	I_AM_A_FORMER_SMOKER_FOR_MORE_THAN_A_YEAR	0.0	NO	56.5771	1.0	3.0	1.4
1049	130	100.0	0.0	0.0	71.0	4.0	1.0	1.0	I_AM_A_FORMER_SMOKER_FOR_MORE_THAN_A_YEAR	0.0	NO	55.501000000000005	1.0	3.0	1.2
1050	130	100.0	0.0	0.0		3.0	0.0	0.0	I_AM_A_FORMER_SMOKER_FOR_MORE_THAN_A_YEAR	0.0	NO	56.5771	3.0	3.0	1.0
1051	130	100.0	0.0	0.0		3.0	1.0	1.0	I_AM_A_FORMER_SMOKER_FOR_MORE_THAN_A_YEAR	0.0	NO	55.2583	3.0	3.0	1.0
1052	130	100.0				4.0	1.0	1.0	I_AM_A_FORMER_SMOKER_FOR_MORE_THAN_A_YEAR	0.0	NO		3.0	1.0
1053	130	100.0				4.0	0.0	0.0	I_AM_A_FORMER_SMOKER_FOR_MORE_THAN_A_YEAR	0.0	NO	56.5771	3.0	1.0
1054	130	100.0	0.0	0.0		4.0	0.0	0.0	I_AM_A_FORMER_SMOKER_FOR_MORE_THAN_A_YEAR	0.0	NO	56.8197	3.0	3.0	1.2
1055	130	100.0	0.0	0.0		3.0	0.0	0.0	I_AM_A_FORMER_SMOKER_FOR_MORE_THAN_A_YEAR	0.0	NO	56.1545	2.0	3.0	1.0
1056	131		3.0	12.0	43.0	85.0	2.0	2.0		1.0	30_MINUTES_TO_1_HOUR	38.8347		0.0	5.6
1057	131	59.7764	3.0	15.0	44.0	59.0	5.0	5.0	I_HAVE_NEVER_SMOKED	1.875	NO		37.0	0.0	5.5
1058	131	56.9587	0.0	14.0	49.0	54.0	4.0	4.0	I_HAVE_NEVER_SMOKED	1.5	30_MINUTES_TO_1_HOUR	35.0503	40.0	1.0	4.3
1059	131	56.9587	0.0	7.0	51.0		4.0	4.0	I_HAVE_NEVER_SMOKED	1.5	30_MINUTES_TO_1_HOUR	29.149		1.0
1060	132		4.0	9.0	90.0	51.0	3.0	7.0		1.5	12_HOURS	35.5067		0.0	5.2
1061	132		0.0	8.0	94.0	28.0	0.0	2.0		0.625	NO	53.7957		1.0	3.5
1062	132		0.0	4.0	95.0	21.0	2.0	2.0		0.125	NO	50.9043		2.0	3.1
1063	132	71.321	0.0	3.0	93.0	21.0	1.0	2.0	I_HAVE_NEVER_SMOKED	0.125	NO		7.0	2.0	3.0
1064	132	100.0	0.0	0.0	89.0	19.0	1.0	9.0	I_HAVE_NEVER_SMOKED	0.0	NO	52.044	5.0	3.0	2.4
1065	132		0.0	0.0		23.0							7.0	2.0	2.5
1066	132	100.0	0.0	2.0			0.0	0.0	I_HAVE_NEVER_SMOKED	0.125	NO	48.6447		2.0
1067	132	100.0	0.0	2.0	85.0	19.0	1.0	1.0	I_HAVE_NEVER_SMOKED	0.125	NO	53.7957	4.0	2.0	2.8
1068	132	100.0	0.0	0.0	87.0		0.0	1.0	I_HAVE_NEVER_SMOKED	0.0	NO	54.8358		3.0
1069	132	100.0	0.0	0.0	80.0		0.0	2.0	I_HAVE_NEVER_SMOKED	0.0	NO	54.305		3.0
1070	132	100.0	0.0	0.0	80.0	18.0	1.0	2.0	I_HAVE_NEVER_SMOKED	0.125	NO	54.8358	6.0	3.0	2.3
1071	132	100.0	0.0	0.0	84.0	14.0	2.0	2.0	I_HAVE_NEVER_SMOKED	0.0	NO	49.9944	0.0	3.0	2.2
1072	132	71.321	1.0	1.0	80.0	16.0	4.0	5.0	I_HAVE_NEVER_SMOKED	0.0	NO	39.6804	5.4	3.0	3.2
1073	132	77.9147	0.0	2.0			2.0	3.0	I_HAVE_NEVER_SMOKED	0.375	LESS_THAN_30_MINUTES	44.1823		2.0
1074	133		9.0	7.0	73.0	13.0	6.0	6.0		0.375	LESS_THAN_30_MINUTES	37.8254		1.0	4.7
1075	133		1.0	0.0	73.0	18.0	3.0	3.0		0.125	NO	47.5023		3.0	2.9
1076	133		11.0	4.0	68.0	16.0	1.0	3.0		0.125	NO	49.7944		1.0	4.9
1077	133	69.0052	8.0	4.0	68.0	14.0	4.0	5.0	I_AM_A_FORMER_SMOKER_FOR_MORE_THAN_A_YEAR	0.375	NO	38.9757	1.0	1.0	4.5
1078	133		0.0	1.0	70.0	12.0	2.0	3.0	I_AM_A_FORMER_SMOKER_FOR_MORE_THAN_A_YEAR	0.0	NO	53.5603	8.0	3.0	2.3
1079	133	100.0	0.0	0.0		14.0	1.0	1.0	I_AM_A_FORMER_SMOKER_FOR_MORE_THAN_A_YEAR	0.0	NO	57.3616	0.0	3.0	2.2
1080	133	77.9147	0.0	0.0		14.0	3.0	3.0	I_AM_A_FORMER_SMOKER_FOR_MORE_THAN_A_YEAR	0.25	NO	54.2142	0.0	3.0	2.2
1081	133	77.9147					1.0	1.0	I_AM_A_FORMER_SMOKER_FOR_MORE_THAN_A_YEAR	0.125	NO	50.8624		1.0
1082	133	75.2795	0.0	0.0		28.0	0.0	0.0	I_AM_A_FORMER_SMOKER_FOR_MORE_THAN_A_YEAR	0.75	NO	29.5055	0.0	2.0	2.7
1083	133	100.0					1.0	2.0	I_AM_A_FORMER_SMOKER_FOR_MORE_THAN_A_YEAR	0.375	NO	43.1163		1.0
1084	133	68.6858	0.0	1.0			4.0	5.0	I_AM_A_FORMER_SMOKER_FOR_MORE_THAN_A_YEAR	0.375	NO	33.8537		3.0
1085	133	59.7764	0.0	0.0	62.0	15.0	4.0	4.0	I_AM_A_FORMER_SMOKER_FOR_MORE_THAN_A_YEAR	0.375	NO	40.3096	2.0	3.0	2.2
1086	133	68.6858	0.0	0.0			5.0	5.0		1.25	LESS_THAN_30_MINUTES		2.0	2.0
1087	133	59.7764	0.0	2.0			2.0	3.0		0.625	NO	34.7784	2.0	1.0
1088	134		12.0	21.0		23.0	4.0	4.0		1.0	LESS_THAN_30_MINUTES			0.0	6.0
1089	134		13.0	21.0		37.0	4.0	4.0		1.0	LESS_THAN_30_MINUTES			0.0	6.5
1090	134		2.0	23.0		34.0	3.0	3.0		1.375	LESS_THAN_30_MINUTES			0.0	5.1
1091	134		2.0	18.0		37.0	3.0	3.0		1.0	LESS_THAN_30_MINUTES	38.6004		0.0	5.0
1092	134		3.0	10.0		26.0	3.0	3.0		1.0	LESS_THAN_30_MINUTES			0.0	4.6
1093	134		0.0	12.0	70.0	26.0	1.0	1.0		1.0	NO	37.9416		1.0	3.7
1094	134		3.0	17.0	70.0	20.0	4.0	4.0		1.5	NO	28.0808		0.0	4.7
1095	134		15.0	23.0	72.0	18.0	4.0	4.0		1.0	LESS_THAN_30_MINUTES	32.9519		0.0	6.1
1096	134		1.0	12.0	67.0	12.0	4.0	4.0		1.125	LESS_THAN_30_MINUTES	35.0898		1.0	3.7
1097	134		0.0	7.0	67.0	22.0	3.0	3.0		1.125	LESS_THAN_30_MINUTES	37.9416		1.0	3.3
1098	134		2.0	20.0	65.0	28.0	3.0	3.0		1.0	LESS_THAN_30_MINUTES	33.3357		0.0	4.9
1099	134		0.0	9.0		19.0	3.0	3.0			LESS_THAN_30_MINUTES			1.0	3.3
1100	134		0.0	9.0	68.0	18.0	4.0	4.0		1.375	LESS_THAN_30_MINUTES	20.8408		1.0	3.3
1101	134		3.0	14.0	65.0	20.0	4.0	4.0		1.125	LESS_THAN_30_MINUTES	36.9361		0.0	4.6
1102	134		14.0	21.0		32.0	4.0	4.0		1.125	LESS_THAN_30_MINUTES	28.2227		0.0	6.4
1103	134		0.0	10.0		26.0	3.0	3.0		1.0	LESS_THAN_30_MINUTES	35.6566		1.0	3.6
1104	134		0.0	12.0	67.0	14.0	3.0	3.0		1.0	NO	35.6566		1.0	3.2
1105	134	75.2795	0.0	9.0		16.0	4.0	4.0	I_HAVE_NEVER_SMOKED	1.125	LESS_THAN_30_MINUTES	30.291999999999998		1.0	3.2
1106	134		0.0	0.0										2.0
1107	134	68.6858	3.0	8.0	64.0	16.0	6.0	6.0	I_HAVE_NEVER_SMOKED	1.25	LESS_THAN_30_MINUTES	32.8251	6.0	0.0	4.2
1108	134	68.6858	0.0	5.0	63.0	28.0	5.0	5.0	I_HAVE_NEVER_SMOKED	1.0	LESS_THAN_30_MINUTES	41.0034	8.0	1.0	3.4
1109	134		8.0	13.0	63.0	26.0							23.0	0.0	5.4
1110	134		3.0	6.0	63.0	20.0							1.0	0.0	4.2
1111	134	68.6858	0.0	0.0	62.0	16.0	5.0	5.0	I_HAVE_NEVER_SMOKED	1.25	LESS_THAN_30_MINUTES	25.235	2.0	2.0	2.3
1112	134		6.0	2.0		26.0							14.0	0.0	4.5
1113	134			2.0	62.0	20.0							0.0	0.0
1114	134	59.7764	0.0	2.0	62.0	12.0	5.0	5.0		1.125	LESS_THAN_30_MINUTES		0.0	1.0	2.5
1115	134		2.0	0.0	60.0	20.0							6.0	1.0	3.3
1116	134		3.0	3.0	60.0	7.0							0.0	0.0	3.2
1117	134		0.0	0.0	61.0	16.0							8.0	2.0	2.3
1118	134		0.0	0.0		10.0							3.0	2.0	1.9
1119	134		0.0	0.0	60.0	16.0							2.0	2.0	2.3
1120	134		1.0	1.0	57.0	32.0							18.0	2.0	3.7
1121	134		0.0	0.0	56.0	36.0							7.0	2.0	2.9
1122	134		0.0	0.0	54.0	30.0							13.0	2.0	2.7
1123	134		0.0	0.0	52.0	16.0							3.0	2.0	2.3
1124	134		0.0	0.0	53.0	20.0							8.0	2.0	2.4
1125	134		1.0	0.0	53.0	26.0							7.0	2.0	3.2
1126	134		0.0	0.0	51.0									2.0
1127	134		1.0	1.0	49.0	62.0							50.0	2.0	4.2
1128	134		0.0	0.0	50.0	20.0							2.0	2.0	2.4
1129	134		0.0	3.0	52.0	42.0							5.0	1.0	3.5
1130	134		1.0	4.0	51.0	26.0							11.0	1.0	3.8
1131	134		2.0	2.0	50.0	21.0							3.0	0.0	3.7
1132	134		1.0	3.0	50.0	40.0							5.0	1.0	4.1
1133	134		1.0	1.0	50.0								11.0	2.0
1134	134		2.0	3.0	52.0	28.0							3.0	0.0	4.1
1135	134		0.0	3.0	50.0	35.0							19.0	1.0	3.4
1136	134		0.0	2.0	50.0	30.0							31.0	1.0	3.2
1137	134		5.0	3.0	51.0	29.0							8.0	0.0	4.6
1138	134		5.0	5.0	53.0								3.0	0.0
1139	134		2.0	2.0	52.0	40.0							17.0	0.0	4.2
1140	135		0.0	15.0	76.0	60.0	3.0	5.0	I_AM_CURRENTLY_SMOKING	0.75	LESS_THAN_30_MINUTES	32.5841		1.0	4.4
1141	135		0.0	8.0		62.0	0.0	1.0		0.25	NO	45.6492		2.0	4.1
1142	135		0.0	6.0		70.0	1.0	3.0		0.125	NO	53.0744		2.0	4.1
1143	135		0.0	11.0		63.0	1.0	3.0		0.375	NO	37.6749		2.0	4.3
1144	135		0.0	9.0		70.0	1.0	2.0		0.125	LESS_THAN_30_MINUTES			2.0	4.3
1145	135		0.0	4.0			2.0	3.0		0.5	LESS_THAN_30_MINUTES	36.2278		2.0
1146	135		0.0	7.0	75.0	40.0	0.0	1.0		0.375	NO	46.6479		2.0	3.7
1147	135		2.0	4.0		46.0	0.0	3.0		0.5	NO	35.2093		1.0	4.5
1148	135		0.0	6.0	80.0	64.0	2.0	2.0		0.125	NO	37.0899		2.0	4.0
1149	135						1.0	2.0		0.75	NO	37.7916		0.0
1150	135						1.0	4.0		0.5	MORE_THAN_4_HOURS			1.0
1151	135		0.0	5.0	67.0	68.0	2.0	3.0		0.625	MORE_THAN_4_HOURS	37.0899		1.0	4.0
1152	135		0.0	5.0	77.0		3.0	2.0		1.0	30_MINUTES_TO_1_HOUR	37.0899		1.0
1153	135		1.0	0.0	78.0	80.0	1.0	2.0		1.125	NO	27.9659		2.0	4.1
1154	136		12.0	7.0	65.0	46.0	5.0	5.0	I_AM_CURRENTLY_SMOKING	1.375	MORE_THAN_4_HOURS	35.0846		0.0	5.9
1155	136		2.0	1.0		29.0	3.0	1.0		1.5	LESS_THAN_30_MINUTES			1.0	3.9
1156	136		1.0	1.0	65.0	34.0	4.0	4.0		1.5	12_HOURS	30.4319		2.0	3.7
1157	136		1.0	1.0		46.0	6.0	6.0			NO			2.0	4.0
1158	136		5.0	2.0	65.0	8.0	6.0	6.0		1.25	30_MINUTES_TO_1_HOUR	33.4277		0.0	3.5
1159	136		0.0	1.0	65.0	28.0				1.25				2.0	3.0
1160	136		0.0	0.0		22.0	7.0	4.0			12_HOURS			2.0	2.5
1161	136		0.0	1.0	63.0	26.0	4.0	4.0		1.375	30_MINUTES_TO_1_HOUR	34.2104		2.0	2.9
1162	136		0.0	0.0		30.0	5.0	5.0		1.625	30_MINUTES_TO_1_HOUR	34.724000000000004		2.0	2.7
1163	136		0.0	0.0	65.0	38.0	10.0	5.0		1.875	12_HOURS	25.6299		2.0	2.9
1164	136		0.0	1.0	64.0	38.0	2.0	1.0	I_AM_CURRENTLY_SMOKING	1.25	30_MINUTES_TO_1_HOUR	28.3254	0.0	2.0	3.2
1165	136	29.8198	2.0	1.0	65.0	40.0	8.0	7.0	I_AM_CURRENTLY_SMOKING	2.0	30_MINUTES_TO_1_HOUR	26.3692	1.0	1.0	4.1
1166	136	8.1337	0.0	0.0	58.0	64.0	7.0	6.0	I_AM_CURRENTLY_SMOKING	2.125	30_MINUTES_TO_1_HOUR		3.0	2.0	3.3
1167	136		10.0	2.0	65.0	68.0							1.0	0.0	5.7
1168	136		7.0	2.0		52.0							0.0	0.0	5.2
1169	136		5.0	2.0	62.0	64.0							0.0	0.0	5.1
1170	136	59.7764	1.0	2.0	64.0	60.0	6.0	5.0	I_AM_A_FORMER_SMOKER_FOR_MORE_THAN_A_YEAR	2.125	30_MINUTES_TO_1_HOUR		0.0	1.0	4.3
1171	136		2.0	2.0	60.0	38.0							0.0	0.0	4.2
1172	136		2.0	1.0	56.0	52.0							1.6	1.0	4.3
1173	136		3.0	0.0	62.0									1.0
1174	137		7.0	7.0	76.0	20.0	5.0	10.0		0.625	LESS_THAN_30_MINUTES			0.0	4.8
1175	137		3.0	0.0	83.0	15.0	1.0	2.0		0.0	NO	47.2344		2.0	3.3
1176	137		0.0	0.0	84.0	34.0	0.0	0.0		0.0	NO	56.5771		3.0	2.8
1177	137		0.0	0.0	85.0	10.0	0.0	0.0		0.125	NO	54.6236		3.0	1.9
1178	137		0.0	1.0	80.0	16.0	0.0	0.0		0.0	NO			3.0	2.6
1179	137	100.0	0.0	1.0	81.0	22.0	0.0	0.0	I_AM_A_FORMER_SMOKER_FOR_MORE_THAN_A_YEAR	0.0	NO	55.3687	9.0	3.0	2.8
1180	138		13.0	5.0	66.0	12.0	10.0	10.0	I_AM_CURRENTLY_SMOKING	2.75	24_HOURS			0.0	4.9
1181	138		1.0	0.0		16.0	1.0	2.0			NO			2.0	2.9
1182	138		16.0	21.0	80.0	80.0	10.0	10.0		3.0	12_HOURS			0.0	7.3
1183	138		8.0	17.0	72.0	80.0	10.0	9.0		3.0	24_HOURS			0.0	6.4
1184	138	24.2414	3.0	8.0	87.0	70.0	5.0	5.0	I_AM_A_FORMER_SMOKER_FOR_MORE_THAN_A_YEAR	3.0	30_MINUTES_TO_1_HOUR	15.8583	100.0	0.0	5.3
1185	139		0.0	0.0	64.0	28.0	0.0	8.0		0.5	NO	42.2434		3.0	2.7
1186	139		0.0	0.0	65.0	4.0	0.0	1.0		0.0	NO	55.1935		3.0	1.2
1187	139	69.0052	1.0	3.0	61.0	8.0	0.0	0.0	I_AM_CURRENTLY_SMOKING	0.0	NO		1.0	2.0	2.9
1188	139		0.0	1.0	59.0	14.0	0.0	0.0	I_AM_CURRENTLY_SMOKING	0.125	NO	47.2081	8.0	3.0	2.5
1189	140		10.0	2.0	68.0	6.0	1.0	1.0		0.125	NO	42.0317		1.0	3.9
1190	140		3.0	0.0	66.0	6.0	2.0	2.0		0.5	LESS_THAN_30_MINUTES			2.0	2.6
1191	140	59.7764	15.0	11.0	69.0	6.0	7.0	7.0	I_AM_A_FORMER_SMOKER_FOR_MORE_THAN_A_YEAR	0.625	30_MINUTES_TO_1_HOUR	43.0446	1.0	0.0	4.9
1192	141		5.0	5.0	71.0	10.0	2.0	3.0		0.25	LESS_THAN_30_MINUTES	40.5413		1.0	3.9
1193	141		1.0	4.0	70.0	10.0	7.0	7.0		0.375	NO	41.2929		2.0	3.1
1194	141	68.6858	2.0	4.0	70.0	16.0	6.0	6.0	I_AM_A_FORMER_SMOKER_FOR_MORE_THAN_A_YEAR	0.625	NO	31.4625	19.0	0.0	3.7
1195	141	77.9147	9.0	2.0	70.0	26.0	7.0	6.0	I_AM_A_FORMER_SMOKER_FOR_MORE_THAN_A_YEAR	0.75	30_MINUTES_TO_1_HOUR	44.2152	11.0	0.0	4.9
1196	143		1.0	4.0	53.0	14.0	1.0	2.0		1.25	30_MINUTES_TO_1_HOUR	36.0785		1.0	3.4
1197	143	62.4116	1.0	0.0	53.0	6.0	1.0	0.0	I_AM_CURRENTLY_SMOKING	0.875	LESS_THAN_30_MINUTES		2.0	2.0	2.1
1198	143		3.0	0.0	52.0	38.0							15.0	1.0	4.0
1199	144		6.0	5.0	92.0	15.0	2.0	2.0	I_AM_CURRENTLY_SMOKING	0.0	NO			1.0	4.4
1200	144	100.0	1.0	0.0		10.0	0.0	1.0	I_AM_CURRENTLY_SMOKING	0.125	NO	47.8544	9.0	3.0	2.5
1201	144	100.0	0.0	0.0	93.0	13.0	0.0	0.0	I_AM_CURRENTLY_SMOKING	0.25	NO	50.395	8.0	3.0	2.1
1202	144	100.0	0.0	0.0	99.0	26.0	0.0	0.0	I_AM_CURRENTLY_SMOKING	0.375	NO	41.7147	21.0	3.0	2.6
1203	145	75.2795	15.0	2.0	86.0	38.0	6.0	6.0	I_AM_A_FORMER_SMOKER_FOR_MORE_THAN_A_YEAR	1.625	ALL_DAY		30.0	0.0	5.7
1204	145	77.9147	0.0	0.0		4.0	2.0	1.0	I_AM_A_FORMER_SMOKER_FOR_MORE_THAN_A_YEAR	0.25	LESS_THAN_30_MINUTES	43.8033	1.0	3.0	1.2
1205	145	77.9147	0.0	0.0		5.0	2.0	0.0	I_AM_A_FORMER_SMOKER_FOR_MORE_THAN_A_YEAR	0.125	LESS_THAN_30_MINUTES	43.082	9.0	3.0	1.4
1206	145		0.0	0.0										2.0
1207	145	77.9147	0.0	0.0	88.0	6.0	3.0	1.0	I_AM_A_FORMER_SMOKER_FOR_MORE_THAN_A_YEAR	0.25	LESS_THAN_30_MINUTES	43.082	3.0	3.0	1.5
1208	145		0.0	0.0										2.0
1209	145	77.9147	0.0	0.0	88.0	8.0	2.0	0.0	I_AM_A_FORMER_SMOKER_FOR_MORE_THAN_A_YEAR	0.125	LESS_THAN_30_MINUTES	43.1382	0.0	3.0	1.7
1210	145	77.9147	0.0	0.0			2.0	1.0		0.125	LESS_THAN_30_MINUTES			3.0
1211	145	77.9147	1.0	0.0	91.0	12.0	1.0	1.0	I_AM_A_FORMER_SMOKER_FOR_MORE_THAN_A_YEAR	0.125	LESS_THAN_30_MINUTES	46.5389	3.0	3.0	2.6
1212	145	77.9147	0.0	0.0	92.0	8.0	3.0	2.0		0.375	LESS_THAN_30_MINUTES		1.0	3.0	1.7
1213	145	77.9147	0.0	0.0	91.0	4.0	3.0	0.0	I_AM_A_FORMER_SMOKER_FOR_MORE_THAN_A_YEAR	0.25	LESS_THAN_30_MINUTES	49.9944	8.0	3.0	1.2
1214	145	77.9147	1.0	1.0	90.0	2.0	4.0	3.0		0.375	LESS_THAN_30_MINUTES		2.0	3.0	1.6
1215	145	77.9147	7.0	3.0	90.0	12.0	4.0	3.0	I_AM_A_FORMER_SMOKER_FOR_MORE_THAN_A_YEAR	0.375	ALL_DAY	45.8175	12.0	1.0	4.2
1216	145	71.321	4.0	3.0	91.0	4.0	5.0	5.0		0.625	ALL_DAY		1.0	0.0	2.9
1217	145	77.9147	0.0	0.0	91.0	2.0	2.0	2.0		0.125	LESS_THAN_30_MINUTES		0.0	3.0	0.7
1218	145	77.9147	0.0	0.0	91.0	4.0	2.0	2.0		0.125	LESS_THAN_30_MINUTES		1.0	3.0	1.2
1219	145	77.9147	0.0	0.0	91.0	4.0	2.0	1.0		0.125	LESS_THAN_30_MINUTES		0.0	3.0	1.2
1220	145	77.9147	1.0	1.0	91.0	8.0	1.0	1.0		0.25	LESS_THAN_30_MINUTES		3.0	3.0	2.6
1221	145	77.9147	0.0	0.0	93.0	16.0	2.0	2.0	I_AM_A_FORMER_SMOKER_FOR_MORE_THAN_A_YEAR	0.5	NO	40.7682	37.0	3.0	2.3
1222	145	77.9147	0.0	0.0	90.0	4.0	3.0	1.0		0.25	LESS_THAN_30_MINUTES		1.0	3.0	1.2
1223	145	77.9147	0.0	0.0	92.0	8.0	2.0	2.0		0.375	LESS_THAN_30_MINUTES		0.0	3.0	1.7
1224	145	77.9147	0.0	0.0	93.0	2.0	3.0	2.0	I_AM_A_FORMER_SMOKER_FOR_MORE_THAN_A_YEAR	0.125	LESS_THAN_30_MINUTES	43.1136	1.0	3.0	0.7
1225	145	71.321	0.0	0.0	85.0	2.0	3.0	2.0		0.375	LESS_THAN_30_MINUTES		0.0	3.0	0.7
1226	145	77.9147	0.0	0.0	90.0	2.0	1.0	1.0	I_AM_A_FORMER_SMOKER_FOR_MORE_THAN_A_YEAR	0.5	LESS_THAN_30_MINUTES	43.835	1.0	3.0	0.7
1227	145	71.321	0.0	0.0	90.0	3.0	3.0	2.0		0.25	LESS_THAN_30_MINUTES		0.7	3.0	1.0
1228	146	68.6858	4.0	4.0	86.0	24.0	5.0	5.0	I_AM_A_FORMER_SMOKER_FOR_MORE_THAN_A_YEAR	1.125	24_HOURS	34.0852	10.0	0.0	4.4
1229	146	71.321	24.0	2.0	92.0		4.0	5.0	I_AM_A_FORMER_SMOKER_FOR_MORE_THAN_A_YEAR	1.0	12_HOURS	44.3256		0.0
1230	146	71.321					2.0	3.0	I_AM_A_FORMER_SMOKER_FOR_MORE_THAN_A_YEAR	0.875	12_HOURS	41.2098		0.0
1231	146	68.6858	2.0	1.0	93.0	9.0	4.0	2.0	I_AM_A_FORMER_SMOKER_FOR_MORE_THAN_A_YEAR	0.75	30_MINUTES_TO_1_HOUR	30.5147	1.0	1.0	3.0
1232	146	68.6858	1.0	1.0	96.0	14.0	4.0	4.0	I_AM_A_FORMER_SMOKER_FOR_MORE_THAN_A_YEAR	1.375	12_HOURS	39.7462	4.0	2.0	3.1
1233	146	68.6858	0.0	0.0	95.0	18.0	7.0	7.0	I_AM_A_FORMER_SMOKER_FOR_MORE_THAN_A_YEAR	1.375	24_HOURS	36.2204	1.8	2.0	2.3
1234	146	77.9147	2.0	0.0	96.0	17.0	5.0	6.0	I_AM_A_FORMER_SMOKER_FOR_MORE_THAN_A_YEAR	0.75	12_HOURS	45.9225	5.0	1.0	3.2
1235	146	77.9147	1.0	1.0			4.0	4.0		1.125	12_HOURS			2.0
1236	146	77.9147	3.0	3.0	97.0		3.0	3.0		1.125	12_HOURS			0.0
1237	146		3.0			14.0							7.0	0.0
1238	146	68.6858				34.0	3.0	3.0	I_AM_A_FORMER_SMOKER_FOR_MORE_THAN_A_YEAR	1.125	12_HOURS	39.3995	5.7	0.0
1239	146	71.321	0.0	0.0	95.0	24.0	2.0	4.0	I_AM_A_FORMER_SMOKER_FOR_MORE_THAN_A_YEAR	1.375	30_MINUTES_TO_1_HOUR	42.855	5.2	2.0	2.6
1240	147	69.0052	3.0	0.0	57.0	5.0	5.0	8.0	I_AM_CURRENTLY_SMOKING	0.125	NO	48.4156	2.0	2.0	2.4
1241	147	69.0052	0.0	0.0			2.0	2.0	I_AM_CURRENTLY_SMOKING	0.25	NO			3.0
1242	147		0.0	0.0	57.0	8.0							1.0	2.0	1.7
1243	147	42.1287	0.0	0.0	57.0		1.0	0.0		0.375	NO			3.0
1244	147	78.3025	0.0	0.0	56.0	4.0	0.0	0.0		0.125	NO		2.0	3.0	1.2
1245	147	42.1287	6.0	0.0	57.0	6.0	1.0	1.0	I_AM_CURRENTLY_SMOKING	0.125	30_MINUTES_TO_1_HOUR	48.4824	3.0	2.0	3.0
1246	151		10.0	0.0	65.0	4.0	5.0	4.0		1.875	30_MINUTES_TO_1_HOUR	22.1079		1.0	3.1
1247	151		0.0	0.0	67.0	6.0	4.0	2.0		0.875	30_MINUTES_TO_1_HOUR	37.3228		2.0	1.5
1248	151		8.0	0.0	66.0	4.0	3.0	2.0		1.125	30_MINUTES_TO_1_HOUR			1.0	2.9
1249	151		10.0	2.0	68.0	6.0	5.0	3.0		1.0	30_MINUTES_TO_1_HOUR			0.0	3.9
1250	151		2.0	0.0	71.0	7.0	5.0	3.0		1.375	30_MINUTES_TO_1_HOUR			1.0	2.5
1251	151	29.8198	4.0	0.0	73.0	8.0	5.0	5.0	I_HAVE_NEVER_SMOKED	1.375	30_MINUTES_TO_1_HOUR		3.0	1.0	2.9
1252	151	68.6858	6.0	5.0	73.0				I_HAVE_NEVER_SMOKED	1.25		24.339000000000002		0.0
1253	152		9.0	8.0	68.0	3.0	7.0	7.0	I_AM_CURRENTLY_SMOKING	1.625	30_MINUTES_TO_1_HOUR	27.428		0.0	3.7
1254	152		12.0	3.0	67.0	8.0	6.0	6.0		1.5	30_MINUTES_TO_1_HOUR	26.6682		0.0	4.4
1255	152		4.0	2.0	64.0	6.0	3.0	3.0		1.875	30_MINUTES_TO_1_HOUR	30.6566		0.0	3.2
1256	153		6.0	1.0	56.0	30.0	2.0	2.0		0.25	LESS_THAN_30_MINUTES	45.3115		2.0	4.5
1257	153		10.0	6.0		34.0	4.0	4.0			24_HOURS			0.0	5.5
1258	153		1.0	1.0	55.0	43.0	1.0	1.0		0.125	LESS_THAN_30_MINUTES	41.9414		3.0	3.9
1259	153		2.0	2.0		68.0	0.0	0.0			NO			0.0	4.6
1260	153		0.0	0.0	58.0	28.0	1.0	1.0		0.0	NO	47.0254		3.0	2.7
1261	153		1.0	1.0		54.0	1.0	1.0			LESS_THAN_30_MINUTES			2.0	4.1
1262	153		1.0	1.0	54.0	50.0	1.0	1.0		0.5	LESS_THAN_30_MINUTES	45.0273		3.0	4.0
1263	154		9.0	8.0	56.0	54.0	6.0	6.0		0.625	12_HOURS	35.6148		0.0	5.8
1264	154		2.0	5.0		78.0	3.0	5.0			12_HOURS			0.0	5.0
1265	154		2.0	4.0		40.0	5.0	6.0			30_MINUTES_TO_1_HOUR			0.0	4.4
1266	154		8.0	7.0		40.0	6.0	5.0		0.75	LESS_THAN_30_MINUTES			0.0	5.5
1267	154		3.0	2.0	57.0	40.0	5.0	5.0		0.75	LESS_THAN_30_MINUTES	33.5255		0.0	4.4
1268	154		10.0	14.0		70.0	6.0	6.0		1.125	LESS_THAN_30_MINUTES			0.0	6.4
1269	154		5.0	5.0	57.0	28.0	5.0	5.0		0.75	30_MINUTES_TO_1_HOUR	36.7413		0.0	4.7
1270	154		3.0	5.0		18.0	4.0	4.0			LESS_THAN_30_MINUTES			0.0	4.1
1271	154		0.0	2.0		14.0	4.0	5.0			30_MINUTES_TO_1_HOUR			1.0	2.6
1272	154		7.0	5.0	56.0	16.0	6.0	5.0		0.875	30_MINUTES_TO_1_HOUR	42.5578		0.0	4.5
1273	154	66.3701	10.0	3.0	61.0	40.0	6.0	5.0	I_HAVE_NEVER_SMOKED	1.375	12_HOURS	30.886999999999997	7.0	0.0	5.4
1274	154	59.7764	13.0	2.0	64.0	40.0	7.0	7.0	I_HAVE_NEVER_SMOKED	1.25	NO	26.528000000000002	16.0	0.0	5.6
1275	154		10.0	4.0	62.0	34.0							17.0	0.0	5.3
1276	154		10.0	6.0	63.0								5.0	0.0
1277	154	77.9147		0.0	67.0	45.0	4.0	4.0	I_HAVE_NEVER_SMOKED	0.25	NO	47.8467	4.8	2.0
1278	155		0.0	5.0	52.0	15.0	4.0	3.0		0.875	12_HOURS	35.324		1.0	2.9
1279	155		0.0	4.0		23.0	3.0	3.0			30_MINUTES_TO_1_HOUR			1.0	3.1
1280	155		0.0	4.0		8.0	1.0	2.0			LESS_THAN_30_MINUTES			1.0	2.3
1281	155		0.0	10.0	54.0	13.0	2.0	1.0		0.125	LESS_THAN_30_MINUTES	44.50899999999999		2.0	3.1
1282	155		0.0	7.0		8.0	1.0	1.0			12_HOURS			1.0	2.5
1283	155		0.0	0.0		10.0	3.0	3.0			30_MINUTES_TO_1_HOUR			2.0	1.9
1284	155		0.0	10.0	54.0	11.0	1.0	1.0		0.0	30_MINUTES_TO_1_HOUR	47.8862		2.0	2.9
1285	155		12.0	6.0		38.0	8.0	7.0			24_HOURS			0.0	5.7
1286	155		13.0	5.0		28.0	5.0	4.0			12_HOURS			0.0	5.5
1287	155		8.0	4.0	53.0	18.0	4.0	5.0		1.25	12_HOURS	35.616		0.0	4.7
1288	155		1.0	2.0	54.0	12.0	2.0	2.0		0.375	LESS_THAN_30_MINUTES	43.1603		2.0	3.1
1289	155		2.0	1.0		12.0	2.0	1.0			NO			1.0	3.2
1290	155		5.0	5.0	54.0	25.0	5.0	5.0		0.875	LESS_THAN_30_MINUTES	23.8105		0.0	4.6
1291	155		7.0	1.0		8.0	3.0	3.0			LESS_THAN_30_MINUTES			1.0	3.6
1292	155		8.0	1.0		8.0	2.0	2.0			LESS_THAN_30_MINUTES			1.0	3.7
1293	155		2.0	0.0	55.0	4.0	1.0	2.0		0.25	LESS_THAN_30_MINUTES	43.0163		2.0	2.1
1294	155		0.0	0.0	55.0	4.0	1.0	1.0		0.25		42.3327		3.0	1.2
1295	155	77.9147	0.0	0.0	53.0	14.0	1.0	1.0	I_HAVE_NEVER_SMOKED	0.25	LESS_THAN_30_MINUTES	40.0215	1.0	3.0	2.2
1296	155	100.0	1.0	0.0	51.0	12.0	1.0	1.0	I_HAVE_NEVER_SMOKED	0.375	LESS_THAN_30_MINUTES	52.5833	1.0	3.0	2.6
1297	155		1.0	1.0	59.0								1.0	2.0
1298	155	77.9147	1.0	1.0	54.0	26.0	5.0	5.0		0.125	12_HOURS		1.0	3.0	3.5
1299	155		1.0		54.0	6.0							1.0	1.0
1300	155	77.9147	1.0	0.0	54.0	9.0	2.0	2.0	I_HAVE_NEVER_SMOKED	0.5	LESS_THAN_30_MINUTES	32.8826	1.0	3.0	2.4
1301	155		2.0	0.0		6.0							1.0	1.0	2.4
1302	155		0.0	0.0		9.0							1.0	2.0	1.8
1303	155	77.9147	1.0	1.0		8.0	1.0	1.0		0.375	NO		1.0	3.0	2.6
1304	155	77.9147	3.0	3.0		9.0	2.0	1.0	I_HAVE_NEVER_SMOKED	0.0	LESS_THAN_30_MINUTES	49.2074	1.0	1.0	3.4
1305	155	75.2795	1.0	2.0	54.0	7.0	3.0	3.0	I_AM_A_FORMER_SMOKER_FOR_MORE_THAN_A_YEAR	0.5	NO	36.773	0.3	2.0	2.7
1306	156		9.0	9.0	70.0	8.0	5.0	4.0		0.75	NO	39.2777		0.0	4.5
1307	156		3.0	6.0		16.0	6.0	4.0			NO			0.0	4.0
1308	156	77.9147	11.0	10.0	70.0	42.0	2.0	3.0	I_AM_A_FORMER_SMOKER_FOR_MORE_THAN_A_YEAR	1.125	NO	33.2049	33.0	0.0	5.9
1309	157		2.0	0.0	90.0	30.0	2.0	5.0	I_AM_CURRENTLY_SMOKING	2.375	30_MINUTES_TO_1_HOUR	28.6829		1.0	3.6
1310	157		4.0	1.0	88.0	40.0	5.0	3.0		2.375	30_MINUTES_TO_1_HOUR	33.6964		1.0	4.5
1311	157		4.0	1.0		70.0	9.0	8.0			12_HOURS			1.0	4.9
1312	157		1.0	1.0	90.0	16.0	4.0	2.0		2.375	30_MINUTES_TO_1_HOUR	37.4149		2.0	3.2
1313	157		0.0	0.0	90.0	20.0	4.0	1.0		2.5	NO	31.2005		2.0	2.4
1314	157		1.0	0.0	89.0	36.0	4.0	5.0		2.375	30_MINUTES_TO_1_HOUR	26.3964		2.0	3.5
1315	158		21.0	10.0	62.0	10.0	2.0	2.0		0.75	30_MINUTES_TO_1_HOUR	44.4938		0.0	5.6
1316	158		0.0	0.0		8.0	1.0	1.0			LESS_THAN_30_MINUTES			2.0	1.7
1317	158		0.0	0.0		3.0	1.0	1.0			NO			2.0	1.0
1318	158		0.0	1.0		8.0	2.0	2.0			NO			2.0	2.0
1319	158		0.0	0.0	59.0	8.0	1.0	1.0		0.0	NO	53.0744		3.0	1.7
1320	158		0.0	0.0		7.0	1.0	1.0			NO			2.0	1.6
1321	158		0.0	0.0		8.0	1.0	1.0			NO			2.0	1.7
1322	158		0.0	0.0	62.0	9.0	0.0	0.0		0.0	NO	54.7796		3.0	1.8
1323	158		0.0	0.0		9.0	1.0	1.0			NO			2.0	1.8
1324	158		0.0	0.0		7.0	1.0	1.0			NO			2.0	1.6
1325	158		0.0	0.0	63.0	16.0	0.0	1.0		0.0	NO	55.501000000000005		3.0	2.3
1326	158		10.0	18.0	69.0	9.0	8.0	8.0		1.25	12_HOURS	34.2909		0.0	5.0
1327	158		1.0	0.0	73.0		1.0	1.0		0.0	NO	45.6597		3.0
1328	159		14.0	12.0	80.0	34.0	6.0	6.0		0.75	ALL_DAY	27.0619		0.0	6.1
1329	159		8.0	8.0	88.0	29.0	7.0	8.0		0.875	MORE_THAN_4_HOURS	30.5646		0.0	5.3
1330	159		2.0	7.0	94.0	16.0				0.875	LESS_THAN_30_MINUTES	39.2979		0.0	3.9
1331	159		3.0	4.0		56.0	1.0	1.0		0.875	LESS_THAN_30_MINUTES	32.9002		0.0	4.9
1332	159		4.0	3.0	90.0	58.0	0.0	8.0		1.0	NO	26.6682		0.0	5.0
1333	159		0.0	2.0		60.0								1.0	3.7
1334	159		0.0	4.0		32.0								1.0	3.4
1335	159		0.0	0.0	94.0	56.0	0.0	8.0		0.875	LESS_THAN_30_MINUTES	49.2186		2.0	3.2
1336	159	100.0	0.0	0.0	85.0		1.0	1.0	I_AM_A_FORMER_SMOKER_FOR_MORE_THAN_A_YEAR	0.25	NO	49.1442		3.0
1337	159	18.0926	9.0	10.0		52.0	8.0	8.0		1.125	30_MINUTES_TO_1_HOUR	36.8256	15.0	0.0	5.9
1338	160		2.0	3.0	84.0	2.0	3.0	3.0	I_AM_CURRENTLY_SMOKING	0.875	LESS_THAN_30_MINUTES	29.3719	2.5	0.0	2.1
1339	160		0.0	0.0	90.0	5.0	3.0	2.0		0.625	LESS_THAN_30_MINUTES	28.7812		2.0	1.4
1340	160		2.0	0.0	94.0	3.0	3.0	2.0		1.0	LESS_THAN_30_MINUTES	25.61		1.0	1.8
1341	160		0.0	0.0	94.0	11.0	3.0	4.0		1.25	LESS_THAN_30_MINUTES	35.5476		2.0	2.0
1342	160	59.7764	0.0	0.0	95.0		3.0	3.0	I_AM_CURRENTLY_SMOKING	1.25	LESS_THAN_30_MINUTES	29.0116		2.0
1343	160	68.6858	0.0	0.0	98.0	12.0	2.0	3.0	I_AM_CURRENTLY_SMOKING	1.25	LESS_THAN_30_MINUTES		8.0	2.0	2.0
1344	160		0.0	0.0		8.0							7.0	2.0	1.7
1345	160		1.0	0.0	97.0	30.0							17.0	2.0	3.3
1346	160		0.0	0.0		13.0							5.0	2.0	2.1
1347	160		1.0	2.0		13.0								1.0	3.1
1348	160		1.0	1.0	98.0	8.0							7.0	2.0	2.6
1349	160		2.0	0.0		12.0							9.0	1.0	2.9
1350	160		3.0	2.0	100.0	12.0							9.0	0.0	3.5
1351	160		3.0	2.0	100.0									0.0
1352	160		3.0	2.0		14.0							1.0	0.0	3.6
1353	160		0.0	0.0		14.0							1.0	2.0	2.2
1354	160		1.0	0.0		13.0							8.0	2.0	2.7
1355	160		8.0	6.0	100.0	54.0							12.9	0.0	5.6
1356	160		15.0	16.0		54.0							13.0	0.0	6.7
1357	160		15.0	14.0		20.0							12.1	0.0	5.9
1358	160		12.0	10.0		20.0							13.0	0.0	5.5
1359	160		7.0	5.0		5.0							4.0	0.0	3.7
1360	160		11.0	4.0										0.0
1361	160		3.0	0.0	105.0	37.0							12.0	1.0	3.9
1362	160		3.0	4.0		13.0							6.0	0.0	3.8
1363	160		2.0	3.0									5.0	0.0
1364	160		6.0	4.0	105.0	20.0							3.0	0.0	4.5
1365	160		3.0	5.0		20.0							3.0	0.0	4.1
1366	160		1.0	1.0		7.0							0.0	2.0	2.5
1367	160		1.0	1.0		2.0							0.3	2.0	1.6
1368	160		0.0	3.0		2.0							3.0	1.0	1.2
1369	161		1.0	8.0	80.0	38.0	8.0	6.0	I_AM_CURRENTLY_SMOKING	0.875	LESS_THAN_30_MINUTES	27.8251		1.0	4.4
1370	161		1.0	1.0		34.0								2.0	3.7
1371	161		0.0	2.0		12.0	1.0	1.0		0.25	LESS_THAN_30_MINUTES			2.0	2.5
1372	161		0.0	1.0			1.0	1.0		0.125	NO	53.0744		3.0
1373	161		0.0	0.0	90.0	12.0	2.0	1.0		0.125	LESS_THAN_30_MINUTES	39.1394		3.0	2.0
1374	161		0.0	0.0	92.0	10.0	1.0	0.0		0.0	NO	50.9783		3.0	1.9
1375	161		0.0	0.0		15.0								2.0	2.2
1376	161		0.0	0.0	93.0	11.0	1.0	1.0		0.125	LESS_THAN_30_MINUTES	53.7761		3.0	2.0
1377	161	100.0	0.0	0.0	92.0	24.0	1.0	1.0	I_AM_CURRENTLY_SMOKING	0.0	NO	54.7796	22.0	3.0	2.6
1378	161		0.0	0.0		12.0							13.0	2.0	2.0
1379	161	71.321	1.0	1.0		14.0	5.0	4.0		0.25	LESS_THAN_30_MINUTES		7.0	3.0	3.1
1380	161	77.9147	0.0	0.0		8.0	0.0	0.0	I_AM_CURRENTLY_SMOKING	0.0	NO	50.3132	14.0	3.0	1.7
1381	161	71.321	1.0	1.0		22.0	5.0	5.0	I_AM_CURRENTLY_SMOKING	0.0	LESS_THAN_30_MINUTES	49.5002	33.0	3.0	3.4
1382	161	77.9147	0.0	0.0		10.0	0.0	0.0	I_AM_CURRENTLY_SMOKING	0.0	NO	51.7359	11.0	3.0	1.9
1383	161	66.3701	0.0	0.0		11.0	3.0	3.0	I_AM_CURRENTLY_SMOKING	0.25	LESS_THAN_30_MINUTES	38.3073	7.0	3.0	2.0
1384	161		4.0	1.0		12.0							13.0	1.0	3.6
1385	162		9.0	8.0	63.0	4.0	10.0			2.125	30_MINUTES_TO_1_HOUR	23.4944		0.0	3.9
1386	162		12.0	2.0		7.0	10.0	6.0		2.375	30_MINUTES_TO_1_HOUR	24.4415		0.0	4.2
1387	162		3.0	3.0	70.0	8.0	8.0	6.0		2.375	30_MINUTES_TO_1_HOUR	24.649		0.0	3.3
1388	162		0.0	0.0	60.0	6.0	8.0	6.0		2.375	30_MINUTES_TO_1_HOUR	25.3769		2.0	1.5
1389	162	48.0493	0.0	0.0	65.0	6.0	5.0	5.0	I_HAVE_NEVER_SMOKED	2.5	30_MINUTES_TO_1_HOUR	41.1057	2.0	2.0	1.5
1390	162		18.0	0.0		5.0								1.0	3.9
1391	162		18.0	1.0		3.0							1.0	1.0	3.9
1392	162		18.0	0.0		4.0							1.0	1.0	3.8
1393	162		8.0	1.0		4.0							1.0	1.0	3.2
1394	162	18.0926	12.0	0.0		4.0	10.0	10.0	I_HAVE_NEVER_SMOKED	2.5	12_HOURS	22.3669	1.0	1.0	3.3
1395	162		4.0	0.0	62.0	6.0							1.0	1.0	2.7
1396	162	18.0926	1.0	0.0		3.0	9.0	8.0	I_HAVE_NEVER_SMOKED	2.375	30_MINUTES_TO_1_HOUR	19.2444	1.0	2.0	1.6
1397	162		19.0	16.0	65.0	5.0							1.0	0.0	5.2
1398	162		4.0	0.0		18.0							1.0	1.0	3.6
1399	162		0.0	0.0		21.0							2.0	2.0	2.5
1400	162		2.0			18.0							4.0	0.0
1401	162		1.0										4.0	1.0
1402	163		2.0	4.0	83.0	18.0	1.0	1.0		0.625	NO	39.5279		0.0	3.8
1403	163		5.0	6.0	85.0	30.0	1.0	0.0		0.875	NO	33.9906		0.0	4.8
1404	164		0.0	0.0	78.0		1.0	1.0		0.125	NO	51.7712		3.0
1405	164		0.0	0.0		18.0	1.0	1.0			NO			2.0	2.3
1406	164		0.0	0.0		12.0	3.0	3.0			LESS_THAN_30_MINUTES			2.0	2.0
1407	164		0.0	0.0		14.0	1.0	1.0			LESS_THAN_30_MINUTES			2.0	2.2
1408	164		0.0	0.0	75.0	13.0	0.0	0.0		0.0	NO	52.4729		3.0	2.1
1409	164		1.0	2.0		14.0	2.0	2.0			LESS_THAN_30_MINUTES			1.0	3.2
1410	164		0.0	0.0	82.0	18.0	1.0	1.0		0.0	NO	52.4729		3.0	2.3
1411	164	100.0	0.0	0.0	85.0	22.0	1.0	1.0	I_AM_A_FORMER_SMOKER_FOR_MORE_THAN_A_YEAR	0.0	NO	54.305	5.0	3.0	2.5
1412	164	100.0	0.0	0.0	78.0	10.0	0.0	0.0	I_AM_A_FORMER_SMOKER_FOR_MORE_THAN_A_YEAR	0.0	NO	53.3015	1.0	3.0	1.9
1413	164	77.9147	2.0	1.0		10.0	2.0	1.0		0.5	NO	51.5314	3.0	2.0	3.1
1414	164	100.0	0.0	0.0		12.0	0.0	0.0		0.0	NO		1.0	3.0	2.0
1415	164	100.0	0.0	0.0		7.0	0.0	0.0		0.0	NO		1.0	3.0	1.6
1416	164	100.0	0.0	0.0		10.0	1.0	0.0		0.0	NO		5.0	3.0	1.9
1417	164	100.0	0.0	0.0		16.0	0.0	0.0	I_AM_A_FORMER_SMOKER_FOR_MORE_THAN_A_YEAR	0.0	NO	52.4092	1.0	3.0	2.3
1418	165						6.0	7.0		1.375	12_HOURS			0.0
1419	165		2.0	5.0		70.0	7.0	6.0		1.375	12_HOURS	20.44		0.0	4.9
1420	165		8.0	6.0		28.0	8.0	7.0			MORE_THAN_4_HOURS			0.0	5.1
1421	165		0.0	6.0		39.0	9.0	8.0			24_HOURS			1.0	3.7
1422	165		9.0	8.0			7.0	8.0			24_HOURS			0.0
1423	165		4.0	3.0	67.0	40.0	8.0	8.0		1.375	24_HOURS	28.3732		0.0	4.7
1424	165		3.0	4.0		58.0	8.0	8.0			24_HOURS			0.0	4.9
1425	165		1.0	1.0		46.0	8.0	8.0			24_HOURS			2.0	4.0
1426	165		1.0	3.0	66.0	28.0	7.0	7.0		1.625	24_HOURS	24.1013		1.0	3.8
1427	165		17.0	8.0		29.0	7.0	6.0			12_HOURS			0.0	6.1
1428	165		16.0	14.0		40.0	8.0	8.0			24_HOURS			0.0	6.5
1429	165		8.0	8.0		40.0	8.0	8.0			MORE_THAN_4_HOURS			0.0	5.5
1430	165		10.0	5.0	71.0	64.0	7.0	7.0		1.5	24_HOURS	22.8496		0.0	5.9
1431	165		4.0	5.0		26.0	8.0	8.0		1.125	24_HOURS			0.0	4.5
1432	165		1.0	0.0		24.0	7.0	7.0		1.125	24_HOURS			2.0	3.2
1433	165		0.0	0.0		44.0	8.0	8.0			MORE_THAN_4_HOURS			2.0	3.0
1434	165		1.0	6.0	74.0	16.0	8.0	7.0		1.75	24_HOURS	23.5629		1.0	3.6
1435	165		0.0	4.0		18.0	7.0	7.0			24_HOURS			1.0	2.9
1436	165		1.0	0.0	62.0	52.0	7.0	7.0		2.0	24_HOURS	19.7934		2.0	3.8
1437	165		0.0	2.0		11.0	8.0	9.0			MORE_THAN_4_HOURS			1.0	2.4
1438	165		0.0	0.0	62.0	8.0	9.0	9.0		2.5	MORE_THAN_4_HOURS	28.48		2.0	1.7
1439	166		3.0	3.0	83.0	32.0	7.0	8.0	I_AM_CURRENTLY_SMOKING	2.125	24_HOURS	22.1943	57.0	0.0	4.4
1440	166		3.0	3.0		40.0	4.0	5.0			LESS_THAN_30_MINUTES			0.0	4.5
1441	166		2.0	2.0		16.0	2.0	2.0			NO			0.0	3.5
1442	166		3.0	4.0	84.0	22.0	3.0	4.0		0.5	NO	43.4614		1.0	4.1
1443	166		5.0	5.0	82.0	18.0	2.0	5.0		0.75	LESS_THAN_30_MINUTES	49.4027		0.0	4.4
1444	166		1.0	0.0		12.0							9.0	2.0	2.6
1445	166		2.0	0.0		8.0							13.0	1.0	2.6
1446	166	71.321	0.0	0.0	81.0	7.0	3.0	3.0	I_AM_CURRENTLY_SMOKING	0.5	LESS_THAN_30_MINUTES	47.4931	11.0	3.0	1.6
1447	166	59.7764	6.0	2.0		8.0	8.0	7.0	I_AM_CURRENTLY_SMOKING	0.875	LESS_THAN_30_MINUTES	43.5877	4.0	0.0	3.6
1448	166	71.321	1.0	2.0		14.0	4.0	5.0		0.625	NO		3.4	1.0	3.2
1449	166	56.9587	5.0	2.0		12.0	5.0	6.0		1.125	12_HOURS		4.0	0.0	3.8
1450	166	68.6858	4.0	1.0		10.0	2.0	2.0	I_AM_CURRENTLY_SMOKING	0.375	NO	42.3705	6.0	2.0	3.4
1451	166		9.0	9.0		30.0							24.0	0.0	5.5
1452	166	62.4116	4.0	4.0		10.0	3.0	5.0		0.75	30_MINUTES_TO_1_HOUR		8.0	0.0	3.7
1453	166		1.0	1.0		12.0							5.3	2.0	2.9
1454	166	71.321	5.0	5.0		5.0	3.0	2.0		0.875	LESS_THAN_30_MINUTES			0.0	3.4
1455	166		2.0	3.0										0.0
1456	167		1.0	9.0	62.0	2.0	0.0	0.0		0.0	NO	56.9278		2.0	2.2
1457	167		1.0	2.0	64.0	2.0	0.0	0.0		0.0	12_HOURS	56.3255		2.0	1.7
1458	167	100.0	0.0	0.0	62.0	2.0			I_HAVE_NEVER_SMOKED	0.0	NO	61.0256	1.0	3.0	0.7
1459	167		0.0	0.0	63.0	2.0							1.0	2.0	0.7
1460	167		0.0	0.0		2.0								2.0	0.7
1461	167
1462	167		0.0	0.0		2.0							1.0	2.0	0.7
1463	167	100.0					0.0	0.0	I_HAVE_NEVER_SMOKED	0.0	NO	57.3397	1.0	1.0
1464	167	100.0	0.0	0.0	63.0	5.0	0.0	0.0		0.0	NO		1.0	3.0	1.4
1465	167		0.0	0.0	63.0	10.0							1.0	2.0	1.9
1466	167	77.9147	3.0	9.0		14.0	3.0	3.0		0.5	30_MINUTES_TO_1_HOUR		5.0	1.0	4.1
1467	167	77.9147			63.0	43.0	2.0	1.0		0.125	24_HOURS		28.0	1.0
1468	167		0.0	0.0		14.0							5.0	2.0	2.2
1469	167		0.0	0.0		10.0							1.0	2.0	1.9
1470	167		0.0	0.0		4.0							0.0	2.0	1.2
1471	167		0.0	0.0	63.0	6.0							1.0	2.0	1.5
1472	169		1.0	0.0	52.0		1.0	1.0	I_AM_CURRENTLY_SMOKING	0.25	30_MINUTES_TO_1_HOUR	45.701		3.0
1473	169		0.0	0.0		6.0								2.0	1.5
1474	169		2.0	2.0	51.0	8.0	2.0	3.0		0.5	30_MINUTES_TO_1_HOUR	37.8996		1.0	3.0
1475	169		3.0	11.0		8.0	9.0	7.0			30_MINUTES_TO_1_HOUR			0.0	3.8
1476	169		2.0	2.0										0.0
1477	169	77.9147	0.0	0.0	55.0	6.0	1.0	2.0	I_AM_CURRENTLY_SMOKING	0.125	30_MINUTES_TO_1_HOUR		1.0	3.0	1.5
1478	169	100.0	0.0	1.0		6.0	0.0	0.0	I_AM_CURRENTLY_SMOKING	0.0	NO	57.3419	1.0	3.0	1.8
1479	169		3.0	2.0		8.0							1.0	0.0	3.2
1480	169	75.2795	5.0	4.0		16.0	5.0	5.0	I_AM_CURRENTLY_SMOKING	0.5	30_MINUTES_TO_1_HOUR	33.2886	8.0	1.0	4.2
1481	169		9.0	6.0		12.0							1.0	0.0	4.6
1482	169		1.0	1.0		10.0							9.0	2.0	2.8
1483	169	77.9147	6.0	6.0		14.0	2.0	2.0	I_AM_CURRENTLY_SMOKING	0.125	LESS_THAN_30_MINUTES	53.8865	2.0	1.0	4.4
1484	169		5.0	5.0		4.0							1.0	0.0	3.2
1485	169				57.0	21.0							2.1
1486	169	77.9147	5.0	4.0			2.0	2.0	I_AM_CURRENTLY_SMOKING	0.125	LESS_THAN_30_MINUTES	51.1081		1.0
1487	169			1.0		3.0							1.0	1.0
1488	169		1.0	2.0		8.0							1.0	1.0	2.8
1489	169		7.0	5.0		5.0							1.0	0.0	3.7
1490	169						2.0	1.0		0.25	LESS_THAN_30_MINUTES			1.0
1491	169		5.0	6.0	60.0	15.0							1.0	0.0	4.3
1492	172		0.0	0.0	58.0	6.0	9.0	9.0	I_AM_CURRENTLY_SMOKING	1.0	24_HOURS	35.6494		2.0	1.5
1493	172	69.0052	5.0	2.0		30.0	3.0	3.0	I_AM_CURRENTLY_SMOKING	0.375	LESS_THAN_30_MINUTES	33.376999999999995	9.0	1.0	4.5
1494	172	75.2795	5.0	8.0		66.0	5.0		I_AM_CURRENTLY_SMOKING	1.0	LESS_THAN_30_MINUTES	36.5779	34.0	0.0	5.5
1495	172		0.0	0.0		6.0							2.0	2.0	1.5
1496	172		5.0	5.0		44.0							9.0	0.0	5.0
1497	172	77.9147	5.0	2.0		18.0	5.0	2.0		0.375	30_MINUTES_TO_1_HOUR		4.5	1.0	4.1
1498	172		2.0	1.0		10.0							1.5	1.0	3.1
1499	172		12.0	10.0	54.0	33.0							24.0	0.0	5.9
1500	172	75.2795					4.0	5.0	I_AM_CURRENTLY_SMOKING	1.0	12_HOURS	27.3359		0.0
1501	172		6.0	2.0		14.0							1.0	0.0	4.1
1502	173		3.0	0.0	48.0	2.0	1.0	1.0		0.75	NO	50.675		1.0	1.7
1503	173		1.0	0.0	48.0	4.0	1.0	1.0		0.875	NO	46.4638		2.0	1.8
1504	173	59.7764	1.0	0.0	47.0	2.0	2.0	2.0	I_AM_A_FORMER_SMOKER_FOR_MORE_THAN_A_YEAR	1.0	NO	25.5391	1.0	2.0	1.3
1505	173	25.8271	0.0	0.0		2.0	2.0	2.0	I_AM_A_FORMER_SMOKER_FOR_MORE_THAN_A_YEAR	1.75	NO	24.8889	1.0	2.0	0.7
1506	173	32.8998	12.0	4.0	42.0	2.0	2.0	2.0	I_AM_A_FORMER_SMOKER_FOR_MORE_THAN_A_YEAR	1.875	NO	24.5163	1.0	0.0	3.4
1507	173		5.0	0.0		3.0							1.0	1.0	2.3
1508	174		11.0	4.0	66.0	31.0	7.0	6.0	I_AM_CURRENTLY_SMOKING	1.625	12_HOURS	22.7314		0.0	5.4
1509	174	59.7764	0.0	0.0	65.0	8.0	4.0	5.0	I_AM_CURRENTLY_SMOKING	1.75	30_MINUTES_TO_1_HOUR	23.1908		2.0	1.7
1510	175		1.0	5.0	47.0	4.0	5.0	5.0		1.25	NO	35.9328		1.0	2.5
1511	175	100.0	0.0	0.0	47.0	6.0	1.0	1.0	I_AM_A_FORMER_SMOKER_FOR_MORE_THAN_A_YEAR	0.125	NO	55.3039	2.0	3.0	1.5
1512	175	100.0	0.0	0.0	48.0	12.0	0.0	0.0	I_AM_A_FORMER_SMOKER_FOR_MORE_THAN_A_YEAR	0.0	NO	55.0067	1.0	3.0	2.0
1513	175		0.0	0.0									1.0	2.0
1514	175		0.0	0.0		4.0							1.0	2.0	1.2
1515	175		0.0	0.0	55.0	12.0							1.0	2.0	2.0
1516	175	100.0					0.0	0.0	I_AM_A_FORMER_SMOKER_FOR_MORE_THAN_A_YEAR	0.125	NO	54.7796		1.0
1517	175	100.0	0.0	0.0	48.0	8.0	2.0	0.0		0.125	NO		1.0	3.0	1.7
1518	175	100.0	0.0	0.0		7.0	0.0	0.0		0.125	NO		1.0	3.0	1.6
1519	175	77.9147	0.0	0.0		8.0	3.0	0.0	I_AM_A_FORMER_SMOKER_FOR_MORE_THAN_A_YEAR	0.125	NO	55.8932	1.0	3.0	1.7
1520	176		3.0	3.0	64.0	39.0	6.0	7.0		0.125	NO	45.0185		1.0	4.5
1521	176	69.0052	1.0	0.0		20.0	2.0	2.0	I_AM_A_FORMER_SMOKER_FOR_MORE_THAN_A_YEAR	0.375	NO		7.0	3.0	3.0
1522	176		3.0	3.0		31.0							10.0	0.0	4.3
1523	176	77.9147	1.0	1.0	61.0	24.0	2.0	2.0	I_HAVE_NEVER_SMOKED	0.125	NO	47.0589	7.0	3.0	3.5
1524	176	71.321	11.0	11.0		36.0	7.0	7.0	I_HAVE_NEVER_SMOKED	0.5	30_MINUTES_TO_1_HOUR	39.0737	9.0	1.0	5.9
1525	176		3.0	2.0	57.0	26.0							6.0	0.0	4.1
1526	176		11.0	11.0		63.0							28.0	0.0	6.3
1527	176		2.0	5.0		30.0							8.0	0.0	4.3
1528	176	77.9147					8.0	8.0	I_HAVE_NEVER_SMOKED	0.375	NO	36.95		1.0
1529	176		1.0	1.0	60.0	9.0							4.0	2.0	2.7
1530	176		1.0	1.0		29.0							6.0	2.0	3.6
1531	176		4.0	4.0		38.0							7.0	0.0	4.7
1532	176		1.0	1.0		24.0							5.0	2.0	3.5
1533	176		7.0	6.0	58.0	40.0							40.0	0.0	5.3
1534	181		13.0	6.0	98.0	77.0	5.0	4.0		0.625	12_HOURS	49.5002		0.0	6.4
1535	181	77.9147	5.0	2.0	98.0	36.0	3.0	3.0	I_AM_A_FORMER_SMOKER_FOR_MORE_THAN_A_YEAR	0.5	12_HOURS	38.7428	12.0	1.0	4.6
1536	181						2.0	3.0		0.25	30_MINUTES_TO_1_HOUR			1.0
1537	181						4.0	5.0			24_HOURS
1538	181		7.0	0.0		12.0	6.0	7.0		0.0	12_HOURS	50.9783		2.0	3.6
1539	181		6.0	1.0	98.0	19.0	1.0	1.0		0.375	24_HOURS	55.1171		2.0	4.2
1540	181		10.0	11.0		15.0	1.0	1.0			12_HOURS			0.0	5.1
1541	181		11.0	10.0		18.0	5.0	0.0		0.625	24_HOURS	47.7998		0.0	5.3
1542	181		0.0	0.0		19.0	7.0	8.0		0.375	24_HOURS			3.0	2.4
1543	181		8.0	7.0	92.0	22.0	8.0	7.0		0.375	24_HOURS	51.8403		1.0	5.0
1544	181		10.0	10.0		10.0	1.0	1.0			24_HOURS			0.0	4.8
1545	181		11.0	10.0	91.0	14.0	1.0	0.0		0.5	NO	51.3902		1.0	5.1
1546	181		0.0	1.0	92.0	16.0	3.0	1.0		0.5	NO	50.8494		3.0	2.6
1547	181		2.0	2.0	65.0	28.0	1.0	2.0		0.625	30_MINUTES_TO_1_HOUR	48.7984		0.0	4.0
1548	181	71.321	17.0	5.0	100.0	78.0	8.0	7.0	I_AM_A_FORMER_SMOKER_FOR_MORE_THAN_A_YEAR	0.75	24_HOURS		104.0	0.0	6.6
1549	181		9.0	6.0		50.0							15.0	0.0	5.7
1550	181	77.9147	3.0	0.0	101.0	24.0	3.0	2.0	I_AM_A_FORMER_SMOKER_FOR_MORE_THAN_A_YEAR	0.5	NO	37.4489	13.0	2.0	3.6
1551	182		15.0	13.0	43.0	74.0	4.0	2.0		1.875	NO	40.0577		0.0	6.8
1552	182		10.0	15.0		18.0	5.0	4.0			LESS_THAN_30_MINUTES			0.0	5.4
1553	182		4.0	6.0		24.0	5.0	5.0			NO			0.0	4.5
1554	182		3.0	3.0		18.0	6.0	3.0			NO			0.0	3.9
1555	182		11.0	1.0	49.0	16.0	4.0	4.0		1.25	NO	27.9721		1.0	4.6
1556	182		9.0	9.0		22.0	6.0	5.0			NO			0.0	5.2
1557	182		4.0	3.0		22.0	5.0	2.0		1.875	NO			0.0	4.2
1558	182		7.0	6.0	49.0	20.0	6.0	5.0		1.75	NO	25.0549		0.0	4.8
1559	182		6.0	1.0		36.0	4.0	4.0			NO			1.0	4.7
1560	182		6.0	3.0	48.0	22.0	4.0			2.0	NO	33.8567		0.0	4.5
1561	182		6.0	6.0		42.0	5.0	4.0			NO			0.0	5.2
1562	182		13.0	5.0	58.0	14.0							20.0	0.0	5.0
1563	182		9.0	3.0	58.0	10.0							5.0	0.0	4.2
1564	182		7.0	1.0	60.0	14.0							2.0	1.0	4.1
1565	182	66.3701					3.0	4.0	I_HAVE_NEVER_SMOKED	1.25	NO	35.2571		0.0
1566	182	59.7764	5.0	5.0		4.0	6.0	7.0	I_HAVE_NEVER_SMOKED	2.0	LESS_THAN_30_MINUTES	21.4796	1.0	0.0	3.2
1567	182					6.0							4.2
1568	182	59.7764	8.0	7.0	73.0	19.0	6.0	6.0	I_HAVE_NEVER_SMOKED	2.125	LESS_THAN_30_MINUTES	27.2941	1.2	0.0	4.9
1569	183		4.0	2.0		19.0	8.0	8.0		0.0	LESS_THAN_30_MINUTES	55.0689		1.0	4.0
1570	183		3.0	0.0		10.0	5.0	7.0			LESS_THAN_30_MINUTES			1.0	2.9
1571	183		3.0	2.0		15.0	3.0	7.0			LESS_THAN_30_MINUTES			0.0	3.7
1572	183		0.0	2.0		24.0	3.0	4.0			LESS_THAN_30_MINUTES			1.0	3.0
1573	183		1.0	0.0	70.0	24.0	7.0	8.0		0.0	LESS_THAN_30_MINUTES	50.3493		3.0	3.2
1574	183		1.0	0.0		15.0	3.0	8.0		0.0	LESS_THAN_30_MINUTES			3.0	2.8
1575	183		3.0	1.0			3.0	8.0		0.25	LESS_THAN_30_MINUTES			2.0
1576	183		3.0	0.0	70.0	15.0	2.0	8.0		0.0	LESS_THAN_30_MINUTES	52.6997		2.0	3.3
1577	183		1.0	0.0		15.0	1.0	4.0			LESS_THAN_30_MINUTES			2.0	2.8
1578	184		6.0	3.0	68.0	20.0	6.0	5.0		0.75	30_MINUTES_TO_1_HOUR	38.1389		0.0	4.4
1579	184		0.0	2.0		15.0	5.0	6.0			30_MINUTES_TO_1_HOUR			1.0	2.6
1580	184		7.0	1.0	69.0	13.0	3.0	3.0		0.625	LESS_THAN_30_MINUTES	34.9978		1.0	4.0
1581	184		2.0	2.0		16.0	6.0	5.0			NO			0.0	3.5
1582	184		0.0	0.0	69.0	16.0	2.0	4.0		0.0	NO	43.3091		3.0	2.3
1583	184		8.0	1.0	69.0	35.0	3.0	3.0		0.5	LESS_THAN_30_MINUTES	36.4077		2.0	4.9
1584	184		15.0	6.0	70.0	15.0	4.0	2.0		0.375	NO	36.9607		1.0	5.3
1585	184		20.0	2.0	72.0	15.0	5.0	3.0		1.125	NO	31.024		0.0	5.3
1586	184	75.2795	12.0	3.0	72.0	10.0	8.0	7.0	I_HAVE_NEVER_SMOKED	1.125	LESS_THAN_30_MINUTES	37.7333	5.0	0.0	4.5
1587	185		7.0	6.0	51.0	4.0	2.0	2.0	I_AM_CURRENTLY_SMOKING	0.0	NO	49.4076		1.0	3.5
1588	185		3.0	3.0	51.0	6.0	0.0	1.0		0.0	NO	55.2583		1.0	3.1
1589	185		0.0	0.0	51.0	4.0	0.0	0.0		0.0	NO	56.5771		3.0	1.2
1590	185		0.0	0.0	51.0	5.0	0.0	0.0		0.0	NO	56.5771		3.0	1.4
1591	185	100.0	0.0	0.0	53.0	2.0	0.0	0.0	I_AM_CURRENTLY_SMOKING	0.0	NO	56.5771	1.0	3.0	0.7
1592	185	100.0	0.0	0.0	53.0	3.0	0.0	0.0	I_AM_CURRENTLY_SMOKING	0.0	NO	56.5771	1.0	3.0	1.0
1593	185	100.0	8.0	5.0	55.0	11.0	3.0	3.0	I_AM_CURRENTLY_SMOKING	0.125	LESS_THAN_30_MINUTES	53.5531	4.0	1.0	4.4
1594	185	100.0	0.0	0.0	54.0	4.0	0.0	0.0	I_AM_CURRENTLY_SMOKING	0.0	NO	56.5771	2.0	3.0	1.2
1595	185	100.0	1.0	1.0	53.0	20.0	1.0	1.0	I_AM_CURRENTLY_SMOKING	0.0	NO	53.5531	2.2	3.0	3.3
1596	186		8.0	3.0	61.0	2.0	6.0	6.0		0.875	LESS_THAN_30_MINUTES	44.0059		0.0	2.9
1597	186		13.0	10.0	57.0	18.0	6.0	7.0		0.5	LESS_THAN_30_MINUTES	38.654		1.0	5.5
1598	186		5.0	5.0		4.0	1.0	1.0			NO			0.0	3.2
1599	186		15.0	4.0		4.0								0.0	4.2
1600	186		13.0	6.0	64.0	4.0	7.0	7.0		0.625	30_MINUTES_TO_1_HOUR	42.0833		0.0	4.1
1601	186		4.0	4.0	60.0	13.0	10.0	10.0		0.75	NO	37.073		0.0	3.9
1602	186	77.9147	9.0	2.0	65.0	8.0	2.0	6.0	I_AM_A_FORMER_SMOKER_FOR_MORE_THAN_A_YEAR	0.0	NO	51.0887	1.0	1.0	4.0
1603	186	77.9147	9.0	3.0	64.0	4.0	4.0	3.0	I_AM_A_FORMER_SMOKER_FOR_MORE_THAN_A_YEAR	0.125	NO		1.0	1.0	3.5
1604	186	77.9147	15.0	4.0	66.0	6.0	7.0	7.0		0.5	NO		1.2	1.0	4.5
1605	187		17.0	10.0	60.0	12.0	7.0	7.0		1.625	12_HOURS	38.9018	5.0	0.0	5.5
1606	187		12.0	3.0		12.0	8.0	8.0			12_HOURS			0.0	4.7
1607	187		4.0	3.0	48.0	10.0	4.0	0.0		0.75	NO	26.151		0.0	3.6
1608	187		6.0	2.0		7.0	4.0	4.0			NO			0.0	3.5
1609	187		9.0	1.0	54.0	20.0	7.0	4.0		0.25	NO	37.361		2.0	4.5
1610	187		5.0	2.0	58.0	14.0	6.0	5.0		1.375	NO	39.3694	5.0	0.0	3.9
1611	187		9.0	2.0	58.0	10.0	5.0	5.0		1.25	12_HOURS	31.7764	2.0	0.0	4.1
1612	187		12.0	6.0		14.0	7.0	8.0			NO		1.0	0.0	5.0
1613	187	48.0493	13.0	2.0	60.0	32.0	7.0	6.0	I_HAVE_NEVER_SMOKED	2.0	ALL_DAY		10.0	0.0	5.4
1614	187		0.0	0.0	58.0	20.0							50.0	2.0	2.4
1615	187	56.9587	18.0	6.0		14.0			I_HAVE_NEVER_SMOKED	1.75		42.5894	2.0	0.0	5.5
1616	187					15.0							3.0
1617	187		11.0	4.0	65.0	26.0							5.0	0.0	5.2
1618	187					16.0							3.5
1619	189		2.0	13.0	56.0	14.0	6.0	6.0	I_AM_CURRENTLY_SMOKING	0.25	12_HOURS	41.8118		1.0	4.1
1620	189		2.0	6.0		2.0	2.0	2.0			NO			0.0	2.3
1621	189		4.0	3.0		3.0	5.0	5.0			LESS_THAN_30_MINUTES			0.0	2.7
1622	189		6.0	3.0		4.0	1.0	0.0			NO			0.0	3.2
1623	189		0.0	0.0	55.0	9.0	2.0	1.0		0.125	NO	49.9835		3.0	1.8
1624	189		6.0	7.0	60.0	10.0	2.0	2.0		0.0	NO	55.2583		1.0	4.2
1625	189		2.0	1.0	61.0	9.0	2.0	2.0		0.0	LESS_THAN_30_MINUTES	55.2583		2.0	3.0
1626	189	77.9147	13.0	7.0	58.0		3.0	3.0	I_AM_CURRENTLY_SMOKING	0.125	LESS_THAN_30_MINUTES	46.6587		1.0
1627	189		17.0	3.0										0.0
1628	190		23.0	3.0	94.0	18.0	10.0	9.0		1.25	ALL_DAY	29.4434		0.0	5.8
1629	190		13.0	3.0	94.0	22.0	6.0	5.0		2.0	12_HOURS	28.3985		0.0	5.2
1630	190		14.0	12.0	95.0	22.0	5.0	6.0		1.0	12_HOURS	31.9999		0.0	5.8
1631	190	48.0493	18.0	2.0	94.0	37.0	6.0	5.0	I_HAVE_NEVER_SMOKED	1.75	12_HOURS	34.7862	77.0	0.0	5.9
1632	190	48.0493	9.0	2.0	96.0	36.0	6.0	5.0	I_HAVE_NEVER_SMOKED	1.75	30_MINUTES_TO_1_HOUR	31.732	5.0	0.0	5.1
1633	190		5.0	6.0										0.0
1634	191		5.0	2.0	57.0	2.0	1.0	1.0		0.75	30_MINUTES_TO_1_HOUR	51.3197		0.0	2.5
1635	191		0.0	0.0		2.0	1.0	0.0			LESS_THAN_30_MINUTES			2.0	0.7
1636	191		1.0	2.0		2.0	1.0	1.0			LESS_THAN_30_MINUTES			1.0	1.7
1637	191		0.0	0.0	55.0	2.0	0.0	0.0		0.25	LESS_THAN_30_MINUTES	58.2105		3.0	0.7
1638	191		0.0	0.0		2.0	0.0	0.0			LESS_THAN_30_MINUTES			2.0	0.7
1639	191		1.0	0.0	57.0	1.0	0.0	0.0		0.375	LESS_THAN_30_MINUTES	62.3082		3.0	0.8
1640	191		0.0	0.0		2.0	1.0	1.0			LESS_THAN_30_MINUTES			2.0	0.7
1641	191		0.0	0.0	57.0	4.0	0.0	0.0		0.25	LESS_THAN_30_MINUTES	58.2105		3.0	1.2
1642	191		0.0	0.0	57.0	10.0	1.0	0.0		0.375	LESS_THAN_30_MINUTES	57.9333		3.0	1.9
1643	191	100.0	3.0	0.0	57.0		1.0	1.0	I_AM_A_FORMER_SMOKER_FOR_MORE_THAN_A_YEAR	0.375	LESS_THAN_30_MINUTES	54.6064		2.0
1644	192		6.0	5.0	57.0	34.0	0.0	8.0		0.625	LESS_THAN_30_MINUTES	46.1958		0.0	5.0
1645	192		8.0	8.0	56.0	20.0	7.0	9.0		0.75	LESS_THAN_30_MINUTES	46.8426		0.0	5.0
1646	192		10.0	8.0	57.0	35.0	0.0	0.0		0.25	NO	53.6617		1.0	5.6
1647	192		6.0	6.0	59.0	8.0	0.0	1.0		0.125	NO	47.2869		1.0	4.0
1648	192	69.0052	4.0	2.0	58.0	4.0	5.0	8.0	I_HAVE_NEVER_SMOKED	0.125	NO	51.2184	1.0	1.0	2.8
1649	193		4.0	3.0	60.0	4.0	2.0	9.0		0.125	NO	52.886		1.0	2.9
1650	193		4.0	1.0		6.0	1.0	9.0			NO			1.0	3.0
1651	193		3.0	3.0	56.0	8.0	1.0	8.0		0.0	NO	56.9703		1.0	3.3
1652	193		0.0	0.0		6.0	2.0	8.0			NO			2.0	1.5
1653	193		1.0	0.0		6.0	2.0	4.0			NO			2.0	2.1
1654	193		0.0	1.0	58.0	10.0	1.0	6.0		0.0	NO	48.1264		3.0	2.2
1655	193		0.0	0.0		6.0	0.0	1.0			NO			2.0	1.5
1656	193		2.0	2.0	58.0	10.0	1.0	6.0		0.0	NO	54.4652		1.0	3.2
1657	193		2.0	0.0	59.0	4.0	1.0	9.0		0.0	NO	41.8238		2.0	2.1
1658	194		2.0	0.0	72.0	7.0	1.0	1.0		0.125	LESS_THAN_30_MINUTES	48.8242		2.0	2.5
1659	194		0.0	0.0		8.0	1.0	0.0			NO			2.0	1.7
1660	194		1.0	1.0		8.0	0.0	1.0			NO			2.0	2.6
1661	194		0.0	0.0	65.0	8.0	0.0	0.0		0.0	NO	56.725		3.0	1.7
1662	194		0.0	0.0	64.0	8.0	1.0	0.0		0.0	NO	50.9783		3.0	1.7
1663	194		0.0	0.0	65.0	4.0	1.0	1.0		0.0	NO	47.0835		3.0	1.2
1664	194		0.0	1.0	65.0	6.0	1.0	1.0		0.0	NO	55.501000000000005		3.0	1.8
1665	194		1.0	0.0	67.0	2.0	1.0	1.0		0.0	NO	51.6997		3.0	1.3
1666	194	77.9147	2.0	0.0	67.0		1.0	1.0	I_HAVE_NEVER_SMOKED	0.0	NO	55.501000000000005		2.0
1667	194		0.0	0.0	67.0	4.0							1.0	2.0	1.2
1668	194	77.9147	0.0	0.0	68.0	4.0	1.0	1.0	I_HAVE_NEVER_SMOKED	0.125	NO	55.501000000000005	3.0	3.0	1.2
1669	194	100.0	0.0	0.0	68.0	11.0	1.0	1.0	I_HAVE_NEVER_SMOKED	0.125	NO	55.1915	1.1	3.0	2.0
1670	195						5.0	6.0		1.0	NO			0.0
1671	195		8.0	8.0		22.0	9.0	1.0		1.75	NO			0.0	5.1
1672	195		16.0	7.0		29.0	8.0	1.0			ALL_DAY			0.0	5.9
1673	195		17.0	14.0		65.0	9.0	6.0		1.875	LESS_THAN_30_MINUTES	32.9936		0.0	6.9
1674	195		8.0	18.0		25.0	6.0	6.0			NO			0.0	5.6
1675	195		4.0	5.0	59.0	12.0	2.0	2.0		1.5	LESS_THAN_30_MINUTES	37.7448		0.0	3.9
1676	195		4.0	5.0		47.0	4.0	4.0			NO			0.0	5.0
1677	195		7.0	5.0	59.0	40.0	8.0	8.0		1.75	LESS_THAN_30_MINUTES	26.5154		0.0	5.2
1678	195		9.0	8.0		34.0	9.0	9.0		1.5	30_MINUTES_TO_1_HOUR			0.0	5.5
1679	195		7.0	9.0	58.0	60.0	4.0	4.0		0.75	NO	45.9251		0.0	5.8
1680	195		5.0	5.0		47.0	1.0	1.0			NO			0.0	5.1
1681	195		5.0	5.0	57.0	32.0	1.0	1.0		1.125	NO	48.4954		0.0	4.8
1682	195		28.0	2.0	59.0	18.0	1.0	1.0		1.625	NO	34.3619		0.0	6.0
1683	195		3.0	0.0	58.0	34.0	1.0	1.0		1.625	NO	41.5328		1.0	3.9
1684	195		3.0	3.0	58.0	25.0	1.0	1.0		1.25	NO	41.6496		0.0	4.2
1685	195		28.0	17.0	57.0	80.0	8.0	9.0		2.375	NO	30.7063		0.0	7.9
1686	195	75.2795					2.0	3.0		1.375	NO	40.7242		0.0
1687	195		10.0	12.0	60.0	32.0							5.0	0.0	5.7
1688	195	75.2795	11.0	7.0	60.0		7.0	8.0	I_HAVE_NEVER_SMOKED	1.875	NO	40.655		0.0
1689	195	56.9587			61.0	28.0	5.0	5.0	I_HAVE_NEVER_SMOKED	1.875	NO	36.7608	3.8	0.0
1690	196						2.0	3.0		0.875	12_HOURS			0.0
1691	196		7.0	4.0		7.0	4.0	3.0	I_AM_CURRENTLY_SMOKING	0.375	30_MINUTES_TO_1_HOUR	36.7322		1.0	3.8
1692	196		5.0	4.0		10.0	6.0	3.0			NO			0.0	3.9
1693	196		3.0	3.0		5.0	4.0	2.0			30_MINUTES_TO_1_HOUR			0.0	2.9
1694	196		2.0	2.0		16.0	2.0	3.0			30_MINUTES_TO_1_HOUR			0.0	3.5
1695	196		3.0	2.0	75.0	22.0	3.0	3.0		0.75	30_MINUTES_TO_1_HOUR	44.7734		0.0	4.0
1696	196		1.0	3.0		10.0	7.0	4.0			30_MINUTES_TO_1_HOUR			1.0	3.0
1697	196		2.0	3.0		10.0	3.0	3.0			LESS_THAN_30_MINUTES			0.0	3.3
1698	196		2.0	3.0	78.0	11.0	2.0	1.0		0.875	30_MINUTES_TO_1_HOUR	44.6571		0.0	3.4
1699	196		1.0	3.0		8.0	3.0	1.0			30_MINUTES_TO_1_HOUR			1.0	2.9
1700	196		4.0	3.0		15.0	5.0	5.0			12_HOURS			0.0	3.9
1701	196		1.0	1.0	76.0	6.0	3.0	1.0		0.625	LESS_THAN_30_MINUTES	49.3705		2.0	2.4
1702	196		1.0	0.0		30.0	1.0	1.0			LESS_THAN_30_MINUTES			2.0	3.3
1703	196		3.0	2.0		18.0	2.0	1.0			LESS_THAN_30_MINUTES			0.0	3.8
1704	196		2.0	2.0	75.0	6.0	2.0	2.0		0.375	30_MINUTES_TO_1_HOUR	38.1943		1.0	2.8
1705	196		0.0	1.0		8.0	1.0	1.0			LESS_THAN_30_MINUTES			2.0	2.0
1706	196		3.0	2.0		23.0	4.0	3.0			30_MINUTES_TO_1_HOUR			0.0	4.0
1707	196		1.0	1.0	74.0	7.0	2.0	2.0		0.75	LESS_THAN_30_MINUTES	32.0606		2.0	2.5
1708	196		1.0	3.0	75.0	16.0	2.0	2.0		0.375	LESS_THAN_30_MINUTES	47.8353		2.0	3.4
1709	196		2.0	1.0		6.0	6.0	2.0			30_MINUTES_TO_1_HOUR			1.0	2.7
1710	196		1.0	2.0	75.0	14.0	7.0	7.0		0.625	LESS_THAN_30_MINUTES	30.1651		1.0	3.2
1711	197						6.0	6.0		0.875	NO			0.0
1712	197		10.0	3.0		28.0	2.0	1.0		1.0	NO	30.1336		0.0	5.1
1713	197		3.0	2.0		10.0	3.0	3.0			NO			0.0	3.4
1714	197		0.0	3.0		10.0	3.0	3.0			LESS_THAN_30_MINUTES			1.0	2.4
1715	197		1.0	2.0		14.0	7.0	7.0			LESS_THAN_30_MINUTES			1.0	3.2
1716	197		0.0	5.0		18.0	3.0	2.0		0.375	LESS_THAN_30_MINUTES	46.5966		2.0	3.0
1717	197		3.0	6.0		8.0	4.0	2.0			LESS_THAN_30_MINUTES			0.0	3.5
1718	197		4.0	6.0		10.0	2.0	2.0			LESS_THAN_30_MINUTES			0.0	3.9
1719	197		8.0	7.0	55.0	10.0	4.0	4.0		0.375	LESS_THAN_30_MINUTES	44.5718		1.0	4.4
1720	197		7.0	5.0		4.0	3.0	3.0		0.625	LESS_THAN_30_MINUTES			0.0	3.5
1721	197		1.0	3.0		6.0	1.0	1.0			NO			1.0	2.6
1722	197		1.0	1.0		6.0	3.0	3.0			NO			2.0	2.4
1723	197		1.0	2.0	57.0	3.0	2.0	1.0		0.625	LESS_THAN_30_MINUTES	40.8404		1.0	2.0
1724	197		0.0	0.0		8.0	3.0	2.0		0.75	NO			2.0	1.7
1725	197		0.0	0.0	59.0	8.0	1.0	1.0		0.5	NO	48.2788		3.0	1.7
1726	197		0.0	1.0		10.0	4.0	2.0			NO			2.0	2.2
1727	197		1.0	2.0	55.0	11.0	1.0	1.0		0.5	NO	41.8679		2.0	3.0
1728	197		1.0	2.0		10.0	2.0	1.0			NO			1.0	2.9
1729	197		1.0	2.0	55.0	13.0	3.0	1.0		0.625	NO	48.4615		1.0	3.1
1730	197		0.0	1.0	58.0	13.0	4.0	4.0		0.5	NO	38.0689		3.0	2.4
1731	197		1.0	0.0	57.0	12.0	1.0	0.0		0.625	NO	48.1502		2.0	2.6
1732	197		0.0	1.0	59.0	8.0	2.0	2.0		0.75	NO	48.299		2.0	2.0
1733	197	66.3701	2.0	1.0	60.0	14.0	3.0	3.0	I_HAVE_NEVER_SMOKED	0.5	NO	44.8447	2.0	2.0	3.3
1734	197	18.0926	12.0	7.0	60.0	18.0	8.0	7.0	I_HAVE_NEVER_SMOKED	0.75	LESS_THAN_30_MINUTES		6.0	0.0	5.2
1735	197		4.0	7.0	60.0									0.0
1736	197	54.6429	7.0	6.0	60.0	30.0	3.0	4.0	I_HAVE_NEVER_SMOKED	0.875	NO	35.7872	17.0	0.0	5.1
1737	197		5.0	4.0	60.0	28.0							24.0	0.0	4.6
1738	197					30.0							6.3
1739	197	59.7764	3.0	7.0		10.0	3.0	7.0	I_HAVE_NEVER_SMOKED	1.125	NO	38.0683	1.4	0.0	3.7
1740	197	32.8998	4.0	6.0		18.0	6.0	6.0		1.125	NO		1.7	0.0	4.3
1741	197	39.4935	2.0	5.0			1.0	1.0		0.875	NO			0.0
1742	197	59.7764	5.0	6.0		5.0	4.0	4.0		0.75	NO		1.0	0.0	3.5
1743	198		10.0	8.0	85.0	10.0	6.0	6.0		1.25	24_HOURS	31.5958		0.0	4.7
1744	198		3.0	2.0			6.0	5.0			12_HOURS			0.0
1745	198		3.0	0.0		3.0	6.0	3.0			24_HOURS			1.0	2.0
1746	198		4.0	0.0	86.0	4.0	5.0	5.0		1.125	12_HOURS	38.207		1.0	2.4
1747	198		4.0	2.0		7.0	4.0	4.0			24_HOURS			0.0	3.3
1748	198		5.0	1.0	86.0	24.0	2.0	1.0		0.125	30_MINUTES_TO_1_HOUR	48.1441		2.0	4.2
1749	198		1.0	1.0			1.0	0.0			NO			2.0
1750	198		12.0	0.0		4.0	5.0	5.0			12_HOURS			1.0	3.3
1751	198		3.0	0.0	86.0	27.0	7.0	7.0		0.375	12_HOURS	43.9114		2.0	3.7
1752	198	48.0493	16.0	5.0	82.0	8.0	6.0	6.0	I_AM_A_FORMER_SMOKER_FOR_MORE_THAN_A_YEAR	0.875	12_HOURS	38.207	1.0	0.0	4.8
1753	198	56.9587	15.0	2.0	85.0	12.0	6.0	6.0	I_AM_A_FORMER_SMOKER_FOR_MORE_THAN_A_YEAR	1.125	12_HOURS	35.2525	1.0	0.0	4.8
1754	198	77.9147			57.0		4.0	4.0	I_HAVE_NEVER_SMOKED	1.125	12_HOURS			0.0
1755	198		12.0	12.0		7.0							1.4	0.0	4.8
1756	198
1757	198		2.0	2.0		6.0								0.0	2.8
1758	199		0.0	26.0	102.0	72.0	2.0	3.0	I_AM_CURRENTLY_SMOKING	0.75	LESS_THAN_30_MINUTES	40.9671		1.0	4.9
1759	199		1.0	24.0		52.0	4.0	4.0			LESS_THAN_30_MINUTES			1.0	5.2
1760	199		7.0	18.0		54.0	7.0	5.0			LESS_THAN_30_MINUTES			0.0	6.1
1761	199		0.0	9.0		34.0	3.0	3.0			LESS_THAN_30_MINUTES			1.0	3.7
1762	199		2.0	10.0		68.0	2.0	3.0		1.125	LESS_THAN_30_MINUTES	43.1382		0.0	5.2
1763	199		3.0	5.0		24.0	2.0	2.0			LESS_THAN_30_MINUTES			0.0	4.3
1764	199		0.0	10.0		34.0	1.0	1.0		1.0	LESS_THAN_30_MINUTES			1.0	3.8
1765	199		0.0	10.0	100.0	40.0	1.0	3.0		0.625	LESS_THAN_30_MINUTES	49.675		1.0	3.9
1766	199		0.0	13.0		30.0	3.0	3.0			LESS_THAN_30_MINUTES			1.0	3.8
1767	199		1.0	13.0		22.0	2.0	2.0			LESS_THAN_30_MINUTES			1.0	4.2
1768	199		1.0	11.0	105.0	38.0	3.0	3.0		0.875	LESS_THAN_30_MINUTES	43.8033		1.0	4.5
1769	199		0.0	16.0		32.0	2.0	2.0			LESS_THAN_30_MINUTES			1.0	4.0
1770	199		0.0	12.0		40.0	2.0	2.0			LESS_THAN_30_MINUTES			1.0	4.0
1771	199		0.0	6.0	102.0	40.0	2.0	1.0		1.125	LESS_THAN_30_MINUTES	40.9003		1.0	3.7
1772	199		0.0	7.0		80.0	6.0	6.0			LESS_THAN_30_MINUTES			1.0	4.3
1773	199		3.0	4.0	100.0	84.0	2.0	4.0		1.75	LESS_THAN_30_MINUTES	32.8668		0.0	5.2
1774	199		0.0	12.0		28.0	2.0	2.0		1.125	LESS_THAN_30_MINUTES			1.0	3.7
1775	199		0.0	23.0		22.0	3.0	2.0			LESS_THAN_30_MINUTES			1.0	3.9
1776	199		0.0	23.0	105.0	28.0	2.0	3.0		1.25	LESS_THAN_30_MINUTES	37.9478		1.0	4.1
1777	199					40.0				1.5		39.4553	85.0	0.0
1778	199		0.0	15.0		6.0								1.0	2.7
1779	199		0.0	10.0	105.0	32.0	2.0	2.0		1.25	LESS_THAN_30_MINUTES	43.5607		1.0	3.7
1780	199		2.0	20.0		34.0	6.0	6.0			LESS_THAN_30_MINUTES		14.0	0.0	5.0
1781	199		2.0	7.0		8.0	3.0	4.0		1.375	LESS_THAN_30_MINUTES	34.9075	6.0	0.0	3.4
1782	199	71.321	0.0	3.0	110.0	10.0	2.0	2.0	I_AM_A_FORMER_SMOKER_FOR_MORE_THAN_A_YEAR	1.75	LESS_THAN_30_MINUTES	41.1304	6.0	1.0	2.4
1783	199	66.1875	0.0	4.0		8.0	1.0	2.0	I_AM_A_FORMER_SMOKER_FOR_MORE_THAN_A_YEAR	2.125	LESS_THAN_30_MINUTES	51.5824	6.0	1.0	2.3
1784	199	63.5524	0.0	0.0		4.0	2.0	2.0	I_AM_A_FORMER_SMOKER_FOR_MORE_THAN_A_YEAR	1.875	LESS_THAN_30_MINUTES	44.7481	6.0	2.0	1.2
1785	199		0.0	0.0		12.0							7.0	2.0	2.0
1786	199	57.2781	0.0	0.0		10.0	2.0	2.0	I_AM_A_FORMER_SMOKER_FOR_MORE_THAN_A_YEAR	1.5	LESS_THAN_30_MINUTES	48.1269	11.0	2.0	1.9
1787	199		1.0	0.0		10.0							6.0	2.0	2.5
1788	199		1.0	0.0		10.0							24.0	2.0	2.5
1789	199		0.0	0.0	99.0	22.0							37.0	2.0	2.5
1790	199		0.0	0.0	80.0	22.0							25.0	2.0	2.5
1791	199		3.0	3.0	90.0								3.0	0.0
1792	199		0.0	0.0	102.0	31.0							24.0	2.0	2.8
1793	199	69.0052					2.0	2.0	I_AM_A_FORMER_SMOKER_FOR_MORE_THAN_A_YEAR	1.625	NO	40.025999999999996		0.0
1794	199		0.0	1.0	110.0	10.0							14.0	2.0	2.2
1795	199		0.0	0.0		11.0							10.0	2.0	2.0
1796	199		2.0	0.0									8.0	1.0
1797	199	77.9147	0.0	0.0			1.0	1.0		1.125	NO			2.0
1798	199	77.9147	0.0	0.0			1.0	1.0	I_AM_A_FORMER_SMOKER_FOR_MORE_THAN_A_YEAR	1.625	NO	50.8069	8.0	2.0
1799	199		2.0	1.0	105.0	13.0							5.0	1.0	3.3
1800	199	77.9147					2.0	2.0	I_AM_A_FORMER_SMOKER_FOR_MORE_THAN_A_YEAR	1.5	NO	44.3256		0.0
1801	199		2.0	2.0		13.0							5.0	0.0	3.4
1802	199		0.0	0.0	105.0								5.0	2.0
1803	200		7.0	10.0	42.0	96.0	5.0	3.0		2.5	24_HOURS	25.0162		0.0	6.2
1804	200		2.0	0.0		56.0	1.0	0.0			30_MINUTES_TO_1_HOUR			1.0	4.1
1805	200		2.0	0.0		52.0	1.0	0.0			NO			1.0	4.0
1806	200		0.0	4.0	46.0	60.0	1.0	1.0		2.75	NO	27.8391		1.0	3.9
1807	201		13.0	9.0	62.0	14.0	6.0	6.0		0.625	NO	40.2101		0.0	5.2
1808	201		2.0	9.0		14.0	8.0	5.0			NO			0.0	3.9
1809	201		10.0	5.0		16.0	5.0	5.0			NO			0.0	4.8
1810	201		3.0	0.0	62.0	8.0	1.0	2.0		0.25	NO	54.306999999999995		2.0	2.8
1811	201		7.0	0.0		20.0	1.0	1.0		0.25	NO			2.0	4.0
1812	201		3.0	2.0		16.0	2.0	2.0			NO			0.0	3.7
1813	201		4.0	2.0	58.0	20.0	3.0	3.0		0.375	NO	48.7182		1.0	4.1
1814	201		9.0	7.0			6.0	8.0			NO			0.0
1815	201		2.0	2.0		12.0	5.0	4.0			NO			0.0	3.3
1816	201		7.0	0.0	60.0	18.0	5.0	5.0		0.5	NO	49.2789		2.0	3.9
1817	201		2.0	1.0		6.0	2.0	2.0			NO			1.0	2.7
1818	201		9.0	7.0	62.0	18.0	8.0	8.0		1.0	NO	33.0765		0.0	5.0
1819	201		1.0	3.0		26.0	9.0	6.0			NO			1.0	3.8
1820	201		2.0	2.0	61.0	13.0	5.0	3.0		0.125	NO	46.9216		1.0	3.4
1821	201		2.0	0.0	63.0	25.0	2.0	2.0		0.125	NO	52.5997		2.0	3.4
1822	201		0.0	0.0	64.0	50.0	1.0	2.0		0.5	NO			3.0	3.1
1823	201	75.2795	1.0	1.0			4.0	4.0	I_HAVE_NEVER_SMOKED	0.25	NO			3.0
1824	201		5.0	3.0		46.0							5.0	0.0	4.9
1825	201		3.0	1.0		38.0							1.0	1.0	4.3
1826	201		3.0	1.0		10.0	8.0	7.0	I_HAVE_NEVER_SMOKED	0.375	NO			2.0	3.3
1827	201		0.0	0.0										2.0
1828	201		1.0	0.0	64.0									2.0
1829	201		1.0	1.0		1.0							0.4	2.0	1.1
1830	202		2.0	0.0	60.0	8.0	3.0	1.0	I_AM_CURRENTLY_SMOKING	1.375	30_MINUTES_TO_1_HOUR	23.4335	5.0	1.0	2.6
1831	202		8.0	3.0		4.0	3.0	2.0			30_MINUTES_TO_1_HOUR			0.0	3.4
1832	202		9.0	3.0		6.0	3.0	4.0			30_MINUTES_TO_1_HOUR			0.0	3.9
1833	202		9.0	5.0	51.0	4.0	7.0	2.0		1.875	MORE_THAN_4_HOURS	26.9419		0.0	3.7
1834	202		12.0	5.0		3.0	6.0	6.0			NO			0.0	3.8
1835	202		2.0	0.0	57.0	4.0	3.0	4.0		1.125	NO	43.6623		1.0	2.1
1836	202		2.0	0.0		4.0	3.0	3.0			NO			1.0	2.1
1837	202		6.0	0.0		3.0	6.0	4.0			NO			1.0	2.5
1838	202		4.0	0.0	60.0	2.0	6.0	3.0		1.375	NO	31.5202		1.0	1.9
1839	202		3.0	0.0		2.0	2.0	4.0			NO			1.0	1.7
1840	202		6.0	1.0		3.0	3.0	3.0			LESS_THAN_30_MINUTES			1.0	2.8
1841	202		0.0	0.0	65.0	6.0	1.0	3.0		1.0	NO	33.6249		2.0	1.5
1842	202		1.0	0.0		2.0	6.0	3.0			NO			2.0	1.3
1843	202		2.0	0.0		6.0								1.0	2.4
1844	202		13.0	5.0	63.0	10.0	7.0	7.0		1.375	30_MINUTES_TO_1_HOUR	24.4415		0.0	4.8
1845	202		7.0	0.0	62.0	2.0	4.0	3.0		1.125	NO	38.0683		1.0	2.3
1846	202	32.8998	0.0	2.0	60.0	2.0	4.0	4.0	I_AM_CURRENTLY_SMOKING	1.25	NO	38.5326	1.0	1.0	1.1
1847	202	21.1727	5.0	0.0	59.0	4.0	7.0	4.0	I_AM_CURRENTLY_SMOKING	1.75	NO	35.9775		1.0	2.6
1848	202		0.0	0.0	58.0	4.0							1.0	2.0	1.2
1849	202		0.0	0.0		4.0							0.0	2.0	1.2
1850	202		11.0	10.0		6.0								0.0	4.5
1851	202		9.0	4.0		4.0							1.0	0.0	3.6
1852	202		3.0	0.0		10.0							2.0	1.0	2.9
1853	202		3.0	0.0		6.0							1.0	1.0	2.6
1854	202		6.0	5.0		6.0							1.0	0.0	3.7
1855	202	69.0052	9.0	3.0	64.0	6.0	9.0	2.0	I_AM_CURRENTLY_SMOKING	1.5	NO	35.6264	1.0	0.0	3.9
1856	202	62.4116	2.0	0.0	65.0	6.0	7.0	4.0	I_AM_CURRENTLY_SMOKING	1.25	NO	30.4762	1.0	1.0	2.4
1857	202		0.0	0.0		4.0							1.0	2.0	1.2
1858	202		4.0	3.0		4.0							1.0	0.0	2.9
1859	202	35.535	7.0	2.0			5.0	5.0	I_AM_CURRENTLY_SMOKING	1.375	NO	31.2078	60.8	0.0
1860	202		10.0	5.0		6.0							1.2	0.0	4.1
1861	202		9.0	4.0	65.0								33.0	0.0
1862	202		3.0	2.0		6.0							1.0	0.0	3.0
1863	202		12.0	5.0		14.0							1.0	0.0	4.9
1864	202		8.0	6.0										0.0
1865	202		2.0	10.0		7.0							2.3	0.0	3.4
1866	202		2.0	6.0		5.0							1.0	0.0	3.0
1867	202		0.0	3.0	66.0	22.0							1.5	1.0	3.0
1868	202		14.0	10.0		9.0							1.0	0.0	5.0
1869	202		3.0	5.0		11.0							2.0	0.0	3.7
1870	202		0.0	1.0	64.0	7.0							1.0	2.0	1.9
1871	202	69.0052	1.0	2.0	64.0	7.0	7.0	4.0	I_AM_CURRENTLY_SMOKING	1.375	NO	39.989000000000004	1.0	1.0	2.7
1872	202		0.0	5.0		5.0							1.0	1.0	2.1
1873	202		4.0	4.0	62.0	3.0							8.0	0.0	2.8
1874	203		4.0	13.0	77.0	10.0	7.0	8.0	I_AM_CURRENTLY_SMOKING	1.125	24_HOURS	31.5877		0.0	4.2
1875	203		5.0	5.0		2.0	6.0	6.0			24_HOURS			0.0	2.7
1876	203		3.0	4.0	76.0	2.0	6.0	5.0		1.25	12_HOURS	33.1995		0.0	2.3
1877	203		4.0	2.0		2.0	6.0	6.0			24_HOURS			0.0	2.3
1878	203		5.0	2.0	77.0	4.0	5.0	5.0		2.0	12_HOURS	37.1441		0.0	3.0
1879	203		23.0	14.0		3.0	6.0	5.0			12_HOURS			0.0	5.0
1880	203		7.0	5.0	77.0	2.0	4.0	3.0		1.25	30_MINUTES_TO_1_HOUR	38.4858		0.0	3.0
1881	203		13.0	13.0		4.0	4.0	5.0			30_MINUTES_TO_1_HOUR			0.0	4.5
1882	203		9.0	4.0		2.0	5.0	4.0			30_MINUTES_TO_1_HOUR			0.0	3.1
1883	203		7.0	4.0	78.0	4.0	3.0	3.0		1.75	30_MINUTES_TO_1_HOUR	34.6027		0.0	3.4
1884	203		7.0	4.0		1.0								0.0	2.4
1885	203		8.0	4.0		4.0	6.0	6.0			30_MINUTES_TO_1_HOUR			0.0	3.5
1886	203		0.0	2.0	78.0	2.0	6.0	5.0		1.625	12_HOURS	38.2176		1.0	1.1
1887	203		5.0	2.0		4.0								0.0	3.0
1888	203	21.1727	7.0	4.0	76.0	4.0	7.0	7.0		1.625	12_HOURS		5.0	0.0	3.4
1889	203	48.0493	6.0	3.0	76.0	4.0			I_AM_CURRENTLY_SMOKING	1.5			1.0	0.0	3.2
1890	203		2.0	4.0		4.0							1.0	0.0	2.7
1891	203	21.1727	7.0	5.0	77.0	4.0	5.0	5.0	I_AM_CURRENTLY_SMOKING	1.5	12_HOURS	33.1255	1.0	0.0	3.5
1892	203		9.0	6.0		4.0							1.0	0.0	3.8
1893	203		4.0	4.0		4.0							1.0	0.0	3.0
1894	203		7.0	5.0	75.0	8.0							2.0	0.0	4.0
1895	203		8.0	4.0		8.0							2.0	0.0	4.0
1896	203	54.6429	3.0	3.0	78.0	6.0	5.0	5.0	I_AM_CURRENTLY_SMOKING	1.625	12_HOURS	32.2832	2.0	0.0	3.1
1897	203		9.0	4.0		4.0							1.0	0.0	3.6
1898	203		14.0	7.0										0.0
1899	203		3.0	0.0	78.0	18.0							4.0	1.0	3.4
1900	203	66.3701	4.0	2.0		14.0	4.0	5.0		1.25	12_HOURS		3.0	0.0	3.8
1901	203	54.6429	3.0	1.0	78.0		5.0	4.0	I_AM_CURRENTLY_SMOKING	1.125	24_HOURS	42.4196		1.0
1902	203		3.0	1.0	75.0	8.0							2.0	1.0	3.1
1903	203		14.0	4.0		18.0							2.0	0.0	5.2
1904	203		4.0	4.0		16.0								0.0	4.1
1905	203		0.0	0.0		11.0							1.0	2.0	2.0
1906	203	35.535	0.0	0.0	82.0		3.0	3.0		1.625	12_HOURS			2.0
1907	203		0.0	0.0										2.0
1908	204		9.0	1.0	55.0	51.0	2.0	4.0		2.875	12_HOURS	25.2556		1.0	5.2
1909	204		8.0	3.0		10.0	1.0				30_MINUTES_TO_1_HOUR			0.0	4.1
1910	204		3.0	0.0	62.0	19.0	2.0	2.0		2.5	30_MINUTES_TO_1_HOUR	25.8387		1.0	3.4
1911	204		5.0	2.0			2.0	1.0			30_MINUTES_TO_1_HOUR			0.0
1912	204		8.0	3.0		40.0	5.0	6.0			30_MINUTES_TO_1_HOUR			0.0	5.2
1913	204		13.0	2.0	60.0	12.0	5.0	5.0		2.75	30_MINUTES_TO_1_HOUR	17.8883		0.0	4.6
1914	204		11.0	7.0		13.0	6.0	6.0			30_MINUTES_TO_1_HOUR			0.0	4.9
1915	204		3.0	1.0	60.0	14.0	5.0	2.0		2.625	LESS_THAN_30_MINUTES			1.0	3.5
1916	204		4.0	0.0		12.0	7.0	2.0			12_HOURS			1.0	3.2
1917	204		2.0	0.0	62.0	13.0	5.0	3.0		2.375	12_HOURS	26.2429		1.0	3.0
1918	204		2.0	3.0	59.0	6.0	2.0	1.0		2.5	30_MINUTES_TO_1_HOUR	27.514		0.0	2.9
1919	204	56.9587	5.0	4.0	61.0	12.0	5.0	7.0	I_HAVE_NEVER_SMOKED	2.625	30_MINUTES_TO_1_HOUR	24.878	5.0	0.0	4.0
1920	204	48.0493	3.0	0.0		6.0	5.0	4.0	I_HAVE_NEVER_SMOKED	2.375	30_MINUTES_TO_1_HOUR	25.6062		1.0	2.6
1921	205		11.0	5.0	74.0	8.0	8.0	9.0	I_AM_CURRENTLY_SMOKING	1.625	30_MINUTES_TO_1_HOUR	24.7586		0.0	4.4
1922	205		1.0	0.0		6.0	4.0	4.0			30_MINUTES_TO_1_HOUR			2.0	2.1
1923	205		0.0	0.0		4.0	2.0	1.0			LESS_THAN_30_MINUTES			2.0	1.2
1924	205		0.0	0.0	70.0	16.0	2.0	2.0		1.375	LESS_THAN_30_MINUTES	34.3208		2.0	2.3
1925	205		9.0	6.0		54.0	2.0	2.0			30_MINUTES_TO_1_HOUR			0.0	5.7
1926	205		4.0	1.0		6.0	3.0	3.0			30_MINUTES_TO_1_HOUR			1.0	3.0
1927	205		1.0	0.0	74.0	6.0	2.0	3.0		1.625	LESS_THAN_30_MINUTES	30.8328		2.0	2.1
1928	205	48.0493	5.0	0.0	79.0	4.0	5.0	4.0		1.75	12_HOURS		1.0	1.0	2.6
1929	205	48.0493	3.0	1.0	79.0		3.0	2.0	I_AM_CURRENTLY_SMOKING	1.125	LESS_THAN_30_MINUTES		2.0	1.0
1930	206		2.0	0.0	51.0	3.0	2.0	1.0		0.25	LESS_THAN_30_MINUTES	46.0086		2.0	1.8
1931	206		0.0	0.0	50.0	3.0	2.0	1.0		0.625	LESS_THAN_30_MINUTES	48.0378		2.0	1.0
1932	206		2.0	2.0		6.0	3.0	3.0			30_MINUTES_TO_1_HOUR			0.0	2.8
1933	206		1.0	1.0	50.0	2.0	2.0	2.0		0.625	30_MINUTES_TO_1_HOUR	52.4828		2.0	1.6
1934	206	62.4116	1.0	0.0	49.0	2.0	3.0	2.0	I_HAVE_NEVER_SMOKED	0.75	LESS_THAN_30_MINUTES	54.0553	1.0	2.0	1.3
1935	206		1.0	0.0		2.0							1.0	2.0	1.3
1936	207		0.0	2.0	67.0	2.0	7.0	2.0	I_AM_CURRENTLY_SMOKING	0.875	30_MINUTES_TO_1_HOUR	37.9416		1.0	1.1
1937	207		0.0	0.0	67.0	8.0	8.0	6.0		0.625	LESS_THAN_30_MINUTES			2.0	1.7
1938	207		0.0	0.0	66.0	8.0	8.0	2.0		0.5	LESS_THAN_30_MINUTES	41.7128		3.0	1.7
1939	208						1.0	4.0		0.5	LESS_THAN_30_MINUTES			1.0
1940	208						1.0	6.0			30_MINUTES_TO_1_HOUR
1941	208		0.0	12.0		12.0	5.0	5.0		0.625	12_HOURS	43.5271		1.0	3.1
1942	208		4.0	10.0		18.0	2.0	2.0			NO			0.0	4.5
1943	208		0.0	2.0		12.0	0.0	0.0			NO			1.0	2.5
1944	208		0.0	2.0	63.0	5.0	1.0	1.0		0.125	LESS_THAN_30_MINUTES	58.5334		2.0	1.8
1945	209						3.0	1.0		0.375	LESS_THAN_30_MINUTES			1.0
1946	209						5.0	3.0			LESS_THAN_30_MINUTES
1947	209						3.0	2.0			LESS_THAN_30_MINUTES
1948	209		2.0	0.0		2.0	2.0	1.0	I_AM_CURRENTLY_SMOKING	0.625	LESS_THAN_30_MINUTES	36.4322		1.0	1.5
1949	209		0.0	4.0		2.0	5.0	2.0			LESS_THAN_30_MINUTES			1.0	1.3
1950	209		6.0	4.0		2.0	5.0	1.0			LESS_THAN_30_MINUTES			0.0	2.8
1951	209		0.0	0.0		1.0	5.0	4.0			LESS_THAN_30_MINUTES			2.0	0.2
1952	209		1.0	2.0	75.0	3.0	2.0	1.0		0.875	LESS_THAN_30_MINUTES	33.141999999999996		1.0	2.0
1953	209		2.0	8.0		4.0	3.0	1.0			LESS_THAN_30_MINUTES			0.0	2.9
1954	209		0.0	8.0		6.0	4.0	2.0			LESS_THAN_30_MINUTES			1.0	2.4
1955	210						4.0	1.0		1.125	NO			0.0
1956	210		4.0	3.0		12.0	3.0	2.0		0.75	NO	38.812		0.0	3.8
1957	210		3.0	3.0		5.0	2.0	2.0			NO			0.0	2.9
1958	210		5.0	4.0		10.0	4.0	4.0			LESS_THAN_30_MINUTES			0.0	3.9
1959	210		3.0	3.0		44.0	3.0	1.0			NO			0.0	4.6
1960	210		2.0	3.0	96.0	33.0	3.0	2.0		0.875	NO	28.0047		0.0	4.2
1961	210		0.0	0.0		24.0	1.0	1.0			NO			2.0	2.6
1962	210		0.0	3.0		21.0	3.0	2.0			NO			1.0	3.0
1963	210		2.0	3.0	95.0	36.0	3.0	2.0		0.625	NO	37.0332		0.0	4.2
1964	210		3.0	3.0		36.0	3.0	2.0			NO			0.0	4.4
1965	210		1.0	1.0		12.0	1.0	0.0			NO			2.0	2.9
1966	210		3.0	0.0		12.0	3.0	3.0			NO			1.0	3.1
1967	210		2.0	2.0	99.0	42.0	4.0	3.0		1.0	NO	29.1861		0.0	4.3
1968	210		3.0	4.0		19.0	2.0	1.0		0.875	NO			0.0	4.0
1969	210		2.0	1.0		32.0	2.0	1.0			NO			1.0	3.9
1970	210		0.0	1.0		14.0	2.0	1.0			NO			2.0	2.5
1971	210		2.0	0.0		24.0	3.0	2.0		0.625	NO	37.9911		1.0	3.4
1972	210		4.0	3.0		40.0	3.0	1.0			NO			0.0	4.7
1973	210		2.0	3.0		35.0	2.0	2.0			NO			0.0	4.2
1974	210		0.0	2.0	101.0	12.0	1.0	1.0		0.75	NO	47.5591		1.0	2.5
1975	210		1.0	1.0		6.0	1.0	0.0			NO			2.0	2.4
1976	210		0.0	0.0		8.0	1.0	1.0			NO			2.0	1.7
1977	210		4.0	0.0	100.0	28.0	1.0	0.0		0.125	NO	47.5776		2.0	3.9
1978	210		1.0	0.0		8.0	1.0	0.0			NO			2.0	2.3
1979	210		0.0	0.0		8.0	2.0	1.0			NO			2.0	1.7
1980	210		10.0	0.0	100.0	8.0	1.0	1.0		0.25	NO	50.6589		2.0	3.6
1981	210		0.0	0.0		10.0	1.0	0.0			NO			2.0	1.9
1982	210		0.0	0.0	100.0	10.0	1.0	1.0		0.25	NO	51.3803		3.0	1.9
1983	210		0.0	0.0		5.0	0.0	0.0			NO			2.0	1.4
1984	210		0.0	1.0		8.0	2.0	0.0			NO			2.0	2.0
1985	210		0.0	3.0	100.0	6.0	1.0	0.0		0.125	NO	54.8358		2.0	2.0
1986	210		1.0	0.0	98.0	8.0	1.0	0.0		0.375	NO	51.3803		3.0	2.3
1987	210		1.0	2.0		8.0							5.0	1.0	2.8
1988	210		1.0	0.0		4.0							4.0	2.0	1.8
1989	210	100.0	0.0	0.0	100.0	4.0	1.0	0.0	I_AM_A_FORMER_SMOKER_FOR_MORE_THAN_A_YEAR	0.125	NO	44.7022	4.0	3.0	1.2
1990	210	77.9147				10.0	1.0	1.0		0.25	NO	48.2427		1.0
1991	210		0.0	0.0		9.0							6.0	2.0	1.8
1992	210	71.321	2.0	2.0	100.0	9.0	1.0	1.0	I_AM_A_FORMER_SMOKER_FOR_MORE_THAN_A_YEAR	0.0	NO	50.7693		1.0	3.1
1993	210		4.0	2.0	100.0	12.0							12.0	0.0	3.7
1994	210	77.9147	2.0	0.0	105.0	5.0	2.0	1.0	I_AM_A_FORMER_SMOKER_FOR_MORE_THAN_A_YEAR	0.25	NO	48.6447	4.0	2.0	2.2
1995	210	77.9147	0.0	0.0	110.0	10.0	1.0	1.0	I_AM_A_FORMER_SMOKER_FOR_MORE_THAN_A_YEAR	0.125	NO	54.8358	6.0	3.0	1.9
1996	210	100.0	0.0	0.0	100.0	18.0	1.0	0.0	I_AM_A_FORMER_SMOKER_FOR_MORE_THAN_A_YEAR	0.125	NO	55.4332	8.0	3.0	2.3
1997	210		0.0	0.0		11.0							6.0	2.0	2.0
1998	210	100.0	2.0	2.0		13.0	1.0	0.0	I_AM_A_FORMER_SMOKER_FOR_MORE_THAN_A_YEAR	0.25	NO	60.769	2.0	1.0	3.4
[truncated: 63,222 more rows]
